# Supplementary material for: A comprehensive evaluation of a novel targeted-sequencing workflow for Mycobacterium species identification and anti-tuberculosis drug-resistance detection
Source: Front Cell Infect Microbiol. 2025 Jun 9;15:1584237. doi: 10.3389/fcimb.2025.1584237 (PMC12183266; doi:10.3389/fcimb.2025.1584237)
Supplement: Supplementary file 2 [file Table2.xlsx]

## Sheet: Table S1
Table S1. The minimum inhibitory concentration of antibiotics on the UKMYC6 plate
Drug	CC used for interpretation (mg/L)
Rifampicin [RIF]	0.5
Isoniazid [INH]	0.1
Moxifloxacin [MFX]	1
Levofloxacin [LFX]	1
Ethambutol [EMB]	4
Ethionamide [ETH]	4
Kanamycin (KAN)	4
Amikacin [AMK]	1
Delamanid [DLM]	0.125
Clofazimine [CFZ])	0.25
Linezolid [LZD])	1
Bedaquiline [BDQ]	0.25

## Sheet: Table S2
Table S2. The repeatability and reproducibility precision of TB Pro assay for mycobacterial species identification using the negative sputum matrix.
Experiment	Date	Reagent batch	Sample name	Technicians	TB Pro sequencing Data
					Clean reads	Human Ratio (%)	TB Detection
							Reads	RPM
MTBC- Precision	DAY 1	209464	HPC1	A	372668	2.08	58158	156058
	DAY 1	209464	HPC1	A	347467	5.91	95378	274495
	DAY 1	209464	HPC1	A	176603	10.53	27445	155405
	DAY 1	209464	N1	A	36156	5.31	0	0
	DAY 1	209464	N1	A	147091	60.36	0	0
	DAY 1	209464	N1	A	111906	20.83	0	0
	DAY 2	209464	HPC1	B	254557	3.59	54253	213127
	DAY 2	209464	N1	B	133424	69.99	0	0
	DAY 2	192833	HPC1	B	330754	11.41	177433	536450
	DAY 2	192833	N1	B	137662	0	0	0
	DAY 3	191511	HPC1	C	680603	0.76	27149	39889.6
	DAY 3	191511	N1	C	90526	0	0	0
Experiment	Date	Reagent batch	Sample name	Technicians	TB Pro sequencing Data
					Clean reads	Human Ratio (%)	M. avium (ATCC 25291)		M. kansasii (ATCC 12478)		M. fortuitum (ATCC 6841)		M. xenopi (ATCC 19250)		M. marinum (ATCC 927)		M.malmoense (ATCC 29571)		M.abscessus subsp. abscessus (ATCC 19977)		M. intracellulare (ATCC 13950)
							Reads	RPM	Reads	RPM	Reads	RPM	Reads	RPM	Reads	RPM	Reads	RPM	Reads	RPM	Reads	RPM
NTM- Precision	DAY 1	209464	HPC2	A	908574	0.03	1204	1216.35	17128	17303.7	20236	20443.6	13756	13897.1	2209	2231.66	3719	3757.15	1166	1177.96	1013	1023.39
	DAY 1	209464	HPC2	A	958848	0.09	2820	2507.78	18368	16334.3	33775	30035.5	16169	14378.8	4988	4435.74	6822	6066.69	1376	1223.65	1109	986.214
	DAY 1	209464	HPC2	A	758747	0.04	2300	2123.18	14859	13716.6	27499	25384.9	13763	12704.9	751	693.263	4799	4430.05	1297	1197.29	713	658.184
	DAY 1	209464	N1	A	21028	0.05	0	0	0	0	1	47.56	0	0	0	0	0	0	0	0	0	0
	DAY 1	209464	N1	A	30738	0.01	0	0	0	0	0	0	0	0	0	0	0	0	0	0	0	0
	DAY 1	209464	N1	A	16845	0.08	0	0	0	0	0	0	0	0	0	0	0	0	0	0	0	0
	DAY 2	209464	HPC2	B	1001012	0.05	1420	1334.56	10700	10056.2	28568	26849.1	9333	8771.44	3005	2824.19	5494	5163.43	889	835.51	958	900.358
	DAY 2	209464	N1	B	15211	0.03	0	0	0	0	1	65.74	0	0	0	0	0	0	0	0	0	0
	DAY 2	192833	HPC2	B	892772	0.2	1808	1508.12	17340	14463.9	37301	31114.2	14518	12110	6099	5087.41	6412	5348.49	1263	1053.52	2145	1789.23
	DAY 2	192833	N1	B	15652	0.35	0	0	0	0	0	0	0	0	0	0	0	0	0	0	0	0
	DAY 3	191511	HPC2	C	763289	0.12	2977	2699.92	9999	9068.34	39804	36099.2	24884	22567.9	2525	2289.99	5880	5332.72	762	691.077	2046	1855.57
	DAY 3	191511	N1	C	37208	0.03	0	0	1	26.88	10	268.76	2	53.76	0	0	0	0	0	0	0	0
HPC1, nearly 5x LOD of H37Rv; HPC2, a mixture of eight kinds of NTM around their 5x LOD; N1, negative control

## Sheet: Table S3
Table S3. The phenotypic and genotypic profiles of 435 isolates.
GSA Database	Sample name	Rifampicin [RIF]			Isoniazid [INH]			Ethambutol [EMB]			Fluoroquinolones [FQs]				Ethionamide [ETH]			Pyrazinamide [PZA]		Streptomycin [STM]		Kanamycin [KAN]/Amikacin [AMK]
		pDST	WGS	TB Pro	pDST	WGS	TB Pro	pDST	WGS	TB Pro	pDST_LFX	pDST_MFX	WGS	TB Pro	pDST	WGS	TB Pro	WGS	TB Pro	WGS	TB Pro	KAN_WGS	AMK_WGS	TB Pro
CRR1632855	DS1	0.5			0.1			2			0.5	0.5			1					rpsL_p.Lys43Arg	rpsL_p.Lys43Arg
CRR1632856	DS2	0.12			1.6	katG_p.Ser315Asn	katG_p.Ser315Asn	2			0.25	0.25			1					rpsL_p.Lys43Arg	rpsL_p.Lys43Arg
CRR1632857	DS3	0.06			0.2	inhA_c.-777C>T	inhA_c.-777C>T	1			0.12	0.25			8	inhA_c.-777C>T	inhA_c.-777C>T			rpsL_p.Lys43Arg	rpsL_p.Lys43Arg
CRR1632858	DS4	0.5			0.05			2			0.5	0.25			1					rpsL_p.Lys43Arg	rpsL_p.Lys43Arg
CRR1632859	DS5	8	rpoB_p.Ser450Leu	rpoB_p.Ser450Leu	1.6	inhA_c.-777C>T	inhA_c.-777C>T	16	embB_p.Gly406Ser; embB_p.Met306Ile	embB_p.Gly406Ser; embB_p.Met306Ile	4	4	gyrA_p.Ala90Val	gyrA_p.Ala90Val	8	inhA_c.-777C>T	inhA_c.-777C>T			rpsL_p.Lys43Arg	rpsL_p.Lys43Arg
CRR1632860	DS6	8	rpoB_p.Ser450Leu	rpoB_p.Ser450Leu	6.4	ahpC_c.-52C>T (Uncertain significance)		8	embB_p.Gly406Asp	embB_p.Gly406Asp	2	4	gyrA_p.Asp94Ala	gyrA_p.Asp94Ala	1					rpsL_p.Lys43Arg	rpsL_p.Lys43Arg
CRR1632861	DS7	8	rpoB_p.His445Asp	rpoB_p.His445Asp	1.6	katG_p.Ser315Thr	katG_p.Ser315Thr	8	embB_p.Met306Ile	embB_p.Met306Ile	0.25	0.25			0.5			pncA_p.His82Asp (Uncertain significance)		rpsL_p.Lys43Arg	rpsL_p.Lys43Arg
CRR1632862	DS8	0.25			0.4	inhA_c.-777C>T	inhA_c.-777C>T	2			0.25	0.25			4	inhA_c.-777C>T	inhA_c.-777C>T			rpsL_p.Lys43Arg	rpsL_p.Lys43Arg
CRR1632863	DS9	0.25			0.05			2			0.25	0.25			1
CRR1632864	DS10	8	rpoB_p.Asp435Val	rpoB_p.Asp435Val	1.6	katG_p.Ser315Thr	katG_p.Ser315Thr	1			0.5	0.5			2					rpsL_p.Lys43Arg	rpsL_p.Lys43Arg	rrs_n.1401A>G	rrs_n.1401A>G
CRR1632865	DS11	0.25			0.025			1			4	4	gyrA_p.Ala90Val	gyrA_p.Ala90Val; gyrA_p.Asp94Gly	4
CRR1632866	DS12	0.12			0.2	inhA_c.-777C>T	inhA_c.-777C>T	1			0.25	0.5			4	inhA_c.-777C>T	inhA_c.-777C>T
CRR1632867	DS13	0.5			0.2	inhA_c.-777C>T	inhA_c.-777C>T	2			0.5	0.25			4	inhA_c.-777C>T	inhA_c.-777C>T			rpsL_p.Lys43Arg	rpsL_p.Lys43Arg
CRR1632868	DS14	0.12			0.4	inhA_c.-777C>T	inhA_c.-777C>T	1			0.25	0.5			8	inhA_c.-777C>T	inhA_c.-777C>T			rpsL_p.Lys43Arg	rpsL_p.Lys43Arg
CRR1632869	DS15	0.25			0.2	inhA_c.-777C>T	inhA_c.-777C>T	1			0.25	0.25			8	inhA_c.-777C>T	inhA_c.-777C>T
CRR1632870	DS16	8	rpoB_p.His445Arg	rpoB_p.His445Arg	1.6	katG_p.Ser315Thr	katG_p.Ser315Thr	8	embB_p.Met306Ile	embB_p.Met306Ile	0.5	0.5			0.5					rpsL_p.Lys88Arg	rpsL_p.Lys88Arg
CRR1632871	DS17	0.5	rpoB_p.His445Asn	rpoB_p.His445Asn	1.6	katG_p.Ser315Thr	katG_p.Ser315Thr	1			4	4	gyrA_p.Asp94Gly	gyrA_p.Asp94Gly	0.5			pncA_p.Cys138Arg		rpsL_p.Lys43Arg	rpsL_p.Lys43Arg
CRR1632872	DS18	8	rpoB_p.His445Gln; rpoB_p.Leu430Pro	rpoB_p.His445Gln; rpoB_p.Leu430Pro	1.6	katG_p.Ser315Asn	katG_p.Ser315Asn	8	embB_p.Met306Ile; embA_c.-11C>A (Uncertain significance)	embB_p.Met306Ile	>=4	>=8	gyrA_p.Ala90Val	gyrA_p.Ala90Val	1					rpsL_p.Lys43Arg	rpsL_p.Lys43Arg
CRR1632873	DS19	0.5			0.05			1			0.5	0.5			1					rpsL_p.Lys43Arg	rpsL_p.Lys43Arg
CRR1632874	DS20	8	rpoB_p.His445Arg	rpoB_p.His445Arg	1.6	katG_p.Ser315Thr	katG_p.Ser315Thr	2			0.12	0.25			-			pncA_p.Pro54Gln	pncA_p.Pro54Gln	rpsL_p.Lys43Arg	rpsL_p.Lys43Arg
CRR1632875	DS21	0.25			3.2	katG_p.Ser315Thr	katG_p.Ser315Thr	2			0.5	0.25			1					rpsL_p.Lys43Arg	rpsL_p.Lys43Arg
CRR1632876	DS22	0.12			0.2	inhA_c.-777C>T	inhA_c.-777C>T	1			0.5	0.5			4	inhA_c.-777C>T	inhA_c.-777C>T
CRR1632877	DS23	0.5			0.05			2			4	4	gyrA_p.Ala90Val; gyrA_p.Asp94Gly	gyrA_p.Ala90Val; gyrA_p.Asp94Gly	1
CRR1632878	DS24	0.12			0.05			1			0.25	0.25			1
CRR1632879	DS25	0.12			3.2	katG_p.Ser315Thr	katG_p.Ser315Thr	1			0.25	0.25			0.5
CRR1632880	DS26	8	rpoB_p.Ser450Leu	rpoB_p.Ser450Leu	0.025			0.25			0.12	0.5			1					rpsL_p.Lys43Arg	rpsL_p.Lys43Arg
CRR1632881	DS27	0.5			1.6	inhA_c.-777C>T; katG_p.Gln127Pro (Uncertain significance)	inhA_c.-777C>T	1			0.25	0.5			8	inhA_c.-777C>T	inhA_c.-777C>T			rpsL_p.Lys43Arg	rpsL_p.Lys43Arg
CRR1632882	DS28	8	rpoB_p.His445Tyr	rpoB_p.His445Tyr	<0.05			1			1	8			1
CRR1632883	DS29	0.5			0.05			0.5			2	4	gyrA_p.Ala90Val	gyrA_p.Ala90Val	1
CRR1632884	DS30	8	rpoB_p.Ser450Leu	rpoB_p.Ser450Leu	1.6	katG_p.Ser315Thr	katG_p.Ser315Thr	8	embA_c.-12C>T	embA_c.-12C>T	0.25	0.25			4
CRR1632885	DS31	0.25			0.1	inhA_c.-770T>C	inhA_c.-770T>C	4			0.25	0.25			4	inhA_c.-770T>C	inhA_c.-770T>C			rpsL_p.Lys43Arg	rpsL_p.Lys43Arg
CRR1632886	DS32	>=8	rpoB_p.Ser450Leu	rpoB_p.Ser450Leu	0.4	katG_p.Ser315Thr	katG_p.Ser315Thr	8	embB_p.Met306Ile	embB_p.Met306Ile	1	1			1					rpsL_p.Lys43Arg	rpsL_p.Lys43Arg
CRR1632887	DS33	8	rpoB_p.Ser450Leu	rpoB_p.Ser450Leu	12.8	katG_p.Ser315Thr	katG_p.Ser315Thr	4	embB_p.Met306Ile	embB_p.Met306Ile	0.25	0.25			0.5
CRR1632888	DS34	0.12			0.025	katG_p.Met176Ile (Uncertain significance)		2			4	4	gyrA_p.Ala90Val	gyrA_p.Ala90Val	0.5
CRR1632889	DS35	0.12			0.2	inhA_c.-777C>T	inhA_c.-777C>T	1			4	8	gyrA_p.Asp94Gly	gyrA_p.Asp94Gly	4	inhA_c.-777C>T	inhA_c.-777C>T
CRR1632890	DS36	0.5			<0.05			2			1	2	gyrA_p.Asp94His	gyrA_p.Asp94His	2
CRR1632891	DS37	0.06			0.05			0.5			<=0.06	<=0.12			0.5					rpsL_p.Lys43Arg	rpsL_p.Lys43Arg
CRR1632892	DS38	0.25			0.2	inhA_c.-777C>T	inhA_c.-777C>T	1			0.5	0.25			4	inhA_c.-777C>T	inhA_c.-777C>T
CRR1632893	DS39	0.25			0.05			2			0.25	0.25			1					rpsL_p.Lys43Arg	rpsL_p.Lys43Arg
CRR1632894	DS40	0.25			0.1			2			4	4	gyrA_p.Asp94Gly; gyrA_p.Ser91Pro	gyrA_p.Asp94Gly; gyrA_p.Ser91Pro	1
CRR1632895	DS41	0.5	rpoB_p.His445Asn	rpoB_p.His445Asn	1.6	katG_p.Ser315Thr	katG_p.Ser315Thr	2			4	4	gyrA_p.Asp94Gly	gyrA_p.Asp94Gly	1			pncA_p.Cys138Arg		rpsL_p.Lys43Arg	rpsL_p.Lys43Arg
CRR1632896	DS42	0.12			0.025			1			4	8	gyrA_p.Ala90Val	gyrA_p.Ala90Val	0.5
CRR1632897	DS43	8	rpoB_p.Ser450Leu;rpoB_p.Ile480Val	rpoB_p.Ser450Leu	12.8	ahpC_c.-48G>A (Uncertain significance)		1			0.25	0.25			0.5
CRR1632898	DS44	0.5			0.025			2			4	8	gyrA_p.Asp94Gly; gyrA_p.Ser91Pro	gyrA_p.Asp94Gly; gyrA_p.Ser91Pro	0.5
CRR1632899	DS45	8	rpoB_p.Ser450Leu	rpoB_p.Ser450Leu	3.2	katG_p.Ser315Thr	katG_p.Ser315Thr	8	embB_p.Gln497Arg	embB_p.Gln497Arg	2	1	gyrA_p.Ala90Val	gyrA_p.Ala90Val	1					rpsL_p.Lys88Arg	rpsL_p.Lys88Arg
CRR1632900	DS46	0.25			12.8	katG_p.Ser315Thr	katG_p.Ser315Thr	1			0.25	0.25			1
CRR1632901	DS47	0.25			0.025			2			0.5	0.5			0.5
CRR1632902	DS48	0.12			0.05			2			0.25	0.5			1					rpsL_p.Lys43Arg	rpsL_p.Lys43Arg
CRR1632903	DS49	0.5			0.05			2			0.5	0.25			2					rpsL_p.Lys43Arg	rpsL_p.Lys43Arg
CRR1632904	DS50	8	rpoB_p.Ser441Leu	rpoB_p.Ser441Leu	1.6	katG_p.Ser315Thr	katG_p.Ser315Thr	4	embB_p.Gln497Lys	embB_p.Gln497Lys	0.12	0.25			0.5					rrs_n.517C>T	rrs_n.517C>T
CRR1632905	DS51	0.12			0.025			4			0.25	0.25			0.5
CRR1632906	DS52	0.25			0.1			2			0.25	0.12			1
CRR1632907	DS53	0.5			0.05			2			4	8	gyrA_p.Ala90Val	gyrA_p.Ala90Val; gyrA_p.Asp94Gly;gyrA_p.Asp94Asn	2
CRR1632908	DS54	0.25			0.1			2			0.25	0.5			1
CRR1632909	DS55	0.25			0.1			2			0.12	0.25			1					rpsL_p.Lys43Arg	rpsL_p.Lys43Arg
CRR1632910	DS56	0.12			0.2	inhA_c.-154G>A	inhA_c.-154G>A	1			0.25	0.5			2	inhA_c.-154G>A	inhA_c.-154G>A			rpsL_p.Lys43Arg	rpsL_p.Lys43Arg
CRR1632911	DS57	0.12			1.6	katG_p.Ser315Thr	katG_p.Ser315Thr	0.5			0.06	0.12			1					rpsL_p.Lys43Arg	rpsL_p.Lys43Arg
CRR1632912	DS58	0.25			3.2	katG_p.Ser315Thr	katG_p.Ser315Thr	1			0.25	0.25			0.5					rpsL_p.Lys43Arg	rpsL_p.Lys43Arg
CRR1632913	DS59	0.5			0.4	inhA_c.-777C>T	inhA_c.-777C>T	1			0.25	0.5			4	inhA_c.-777C>T	inhA_c.-777C>T
CRR1632914	DS60	0.03			0.025			0.25			0.06	0.12			0.5
CRR1632915	DS61	8	rpoB_p.Leu449Met, rpoB_p.Ser450Phe	rpoB_p.Leu449Met, rpoB_p.Ser450Phe	0.8	katG_p.Ser315Thr	katG_p.Ser315Thr	16	embB_p.Met306Val	embB_p.Met306Val	0.5	0.5			0.5
CRR1632916	DS62	0.12			1.6	katG_p.Ser315Thr	katG_p.Ser315Thr	1			0.5	0.5		gyrA_p.Asp94Ala	0.5
CRR1632917	DS63	0.12			1.6	katG_p.Ser315Thr	katG_p.Ser315Thr	1			2	4	gyrA_p.Asp94Ala	gyrA_p.Asp94Ala	0.5
CRR1632918	DS64	0.12			1.6	katG_p.Ser315Thr	katG_p.Ser315Thr	1			2	2	gyrA_p.Asp94Ala	gyrA_p.Asp94Ala	0.5
CRR1632919	DS65	0.5			0.05			8			4	8	gyrA_p.Asp94Gly	gyrA_Asp94Gly; gyrA_p.Asp94Tyr	1
CRR1632920	DS66	0.06			3.2	katG_p.Ser315Asn	katG_p.Ser315Asn	1			0.25	0.25			1
CRR1632921	DS67	0.5			12.8	katG_p.Ser315Thr	katG_p.Ser315Thr	2			0.12	0.25			0.5
CRR1632922	DS68	0.25			0.05			2			0.12	0.25			1					rpsL_p.Lys43Arg	rpsL_p.Lys43Arg
CRR1632923	DS69	8	rpoB_p.His445Tyr	rpoB_p.His445Tyr	0.025			2			0.25	0.25			1
CRR1632924	DS70	8	rpoB_p.Asp435Val	rpoB_p.Asp435Val	3.2	katG_p.Ser315Thr	katG_p.Ser315Thr	4	embB_p.Asp354Ala	embB_p.Asp354Ala	0.25	0.25			1					rpsL_p.Lys43Arg	rpsL_p.Lys43Arg
CRR1632925	DS71	0.25			0.2	inhA_c.-777C>T	inhA_c.-777C>T	2			0.25	0.5			1	inhA_c.-777C>T	inhA_c.-777C>T
CRR1632926	DS72	0.25			0.05			2			0.5	1	gyrA_p.Asp94His	gyrA_p.Asp94His	1
CRR1632927	DS73	0.25			3.2	katG_p.Ser315Thr	katG_p.Ser315Thr	1			0.25	0.25			2					rpsL_p.Lys43Arg	rpsL_p.Lys43Arg
CRR1632928	DS74	0.25			3.2	katG_p.Ser315Thr	katG_p.Ser315Thr	2			0.5	1			1					rpsL_p.Lys43Arg	rpsL_p.Lys43Arg
CRR1632929	DS75	0.12			1.6			2			4	8	gyrA_p.Asp94Gly; gyrB_p.Ala504Val	gyrA_p.Asp94Gly	2
CRR1632930	DS76	0.5			1.6	katG_p.Ser315Thr	katG_p.Ser315Thr	2			0.5	0.5			0.5
CRR1632931	DS77	0.5			0.025			2			4	4	gyrA_p.Asp94Gly; gyrA_p.Ser91Pro	gyrA_p.Asp94Gly; gyrA_p.Ser91Pro	1
CRR1632932	DS78	0.25			3.2	katG_p.Ser315Thr	katG_p.Ser315Thr	1			0.5	0.5			0.5					rpsL_p.Lys88Arg	rpsL_p.Lys88Arg
CRR1632933	DS79	0.5			0.2	inhA_c.-777C>T	inhA_c.-777C>T	1			0.5	0.5			4	inhA_c.-777C>T	inhA_c.-777C>T
CRR1632934	DS80	0.25			0.025			2			4	4	gyrA_p.Asp94Val	gyrA_p.Asp94Val	1
CRR1632935	DS81	0.5			0.025			2			0.5	0.5			1					rpsL_p.Lys88Arg	rpsL_p.Lys88Arg
CRR1632936	DS82	0.5			0.05			2			2	4	gyrA_p.Ala90Val	gyrA_p.Ala90Val	1
CRR1632937	DS83	0.12			0.05			2			2	2	gyrA_p.Ala90Val	gyrA_p.Ala90Val	1			pncA_p.Leu116Arg, pncA_p.Val130Gly	pncA_p.Leu116Arg(15%), pncA_p.Val130Gly(36%)
CRR1632938	DS84	>=8	rpoB_p.His445Leu	rpoB_p.His445Leu	3.2	katG_p.Ser315Thr	katG_p.Ser315Thr	8	embB_p.Gly406Ala	embB_p.Gly406Ala	0.25	0.25			1					rpsL_p.Lys43Arg	rpsL_p.Lys43Arg
CRR1632939	DS85	8	rpoB_p.His445Leu	rpoB_p.His445Leu	1.6	katG_p.Ser315Thr	katG_p.Ser315Thr	8	embB_p.Gly406Ala	embB_p.Gly406Ala	0.25	0.25			0.5					rpsL_p.Lys43Arg	rpsL_p.Lys43Arg
CRR1632940	DS86	0.5			0.2	inhA_c.-777C>T	inhA_c.-777C>T	1			0.25	0.5			4	inhA_c.-777C>T	inhA_c.-777C>T
CRR1632941	DS87	0.5			0.05			1			0.5	0.25			0.5					rpsL_p.Lys43Arg	rpsL_p.Lys43Arg
CRR1632942	DS88	8	rpoB_p.Ser450Leu	rpoB_p.Ser450Leu	0.8	inhA_c.-777C>T	inhA_c.-777C>T	4	embB_p.Met306Ile	embB_p.Met306Ile	0.25	0.25			8	inhA_c.-777C>T		pncA_p.Phe58Leu	pncA_p.Phe58Leu	rpsL_p.Lys43Arg	rpsL_p.Lys43Arg
CRR1632943	DS89	8	rpoB_p.Ser450Leu	rpoB_p.Ser450Leu	1.6	inhA_c.-777C>T	inhA_c.-777C>T	8	embB_p.Met306Ile	embB_p.Met306Ile	0.5	0.5			8	inhA_c.-777C>T	inhA_c.-777C>T	pncA_p.Phe58Leu	pncA_p.Phe58Leu	rpsL_p.Lys43Arg	rpsL_p.Lys43Arg
CRR1632944	DS90	0.25			3.2	katG_p.Ser315Thr	katG_p.Ser315Thr	2			4	8	gyrA_p.Asp94Tyr	gyrA_p.Asp94Tyr	1					rpsL_p.Lys88Arg	rpsL_p.Lys88Arg
CRR1632945	DS91	0.25			0.1			2			4	4	gyrA_p.Asp94Gly	gyrA_p.Asp94Gly	1
CRR1632946	DS92	8	rpoB_p.Ser450Leu	rpoB_p.Ser450Leu	0.1			0.5			0.12	0.25			4
CRR1632947	DS93	8	rpoB_p.His445Tyr	rpoB_p.His445Tyr	0.025			1			0.06	0.12			0.25
CRR1632948	DS94	0.5			0.1			2			0.25	0.25			1					rpsL_p.Lys43Arg	rpsL_p.Lys43Arg
CRR1632949	DS95	0.25			0.025			2			2	4	gyrA_p.Ala90Val	gyrA_p.Ala90Val	1
CRR1632950	DS96	0.25			0.05			2			4	8	gyrA_p.Asp94Asn; gyrA_p.Gly88Cys	gyrA_p.Asp94Asn; gyrA_p.Gly88Cys	1
CRR1632951	DS97	0.25			0.2	inhA_c.-777C>T	inhA_c.-777C>T	1			0.06	0.12			8	inhA_c.-777C>T	inhA_c.-777C>T			rpsL_p.Lys43Arg	rpsL_p.Lys43Arg
CRR1632952	DS98	0.5			0.4	inhA_c.-777C>T	inhA_c.-777C>T	2			0.25	0.5			8	inhA_c.-777C>T	inhA_c.-777C>T			rpsL_p.Lys43Arg	rpsL_p.Lys43Arg
CRR1632953	DS99	8	rpoB_p.His445Tyr	rpoB_p.His445Tyr	0.025			1			0.12	0.25			0.5
CRR1632954	DS100	0.25			3.2	katG_p.Ser315Thr	katG_p.Ser315Thr	2			4	4	gyrA_p.Asp94Tyr	gyrA_p.Asp94Tyr	1					rpsL_p.Lys88Arg	rpsL_p.Lys88Arg
CRR1632955	DS101	0.25			1.6	katG_p.Ser315Thr	katG_p.Ser315Thr	1			0.25	0.25			1					rpsL_p.Lys43Arg	rpsL_p.Lys43Arg
CRR1632956	DS102	8	rpoB_p.Ser450Trp	rpoB_p.Ser450Trp	3.2	katG_p.Ser315Thr	katG_p.Ser315Thr	2			4	4	gyrA_p.Asp94Gly	gyrA_p.Asp94Gly	1					rrs_n.907A>C (Uncertain significance)
CRR1632957	DS103	0.25			0.025	katG_p.Ala61Thr (Uncertain significance)		1			0.25	0.25			0.5
CRR1632958	DS104	8	rpoB_p.His445Asp	rpoB_p.His445Asp	1.6	katG_p.Ser315Thr	katG_p.Ser315Thr	2			0.25	0.25			0.5					rpsL_p.Lys43Arg	rpsL_p.Lys43Arg
CRR1632959	DS105	0.5			0.2	inhA_c.-777C>T	inhA_c.-777C>T	1			0.5	0.25			4	inhA_c.-777C>T	inhA_c.-777C>T			gid_p.Gln125*	gid_p.Gln125*
CRR1632960	DS106	0.12			3.2	katG_p.Ser315Thr	katG_p.Ser315Thr	1			0.12	0.25			0.5					rpsL_p.Lys88Arg	rpsL_p.Lys88Arg
CRR1632961	DS107	0.5			3.2	katG_p.Ser315Thr	katG_p.Ser315Thr	2			0.5	0.5			1					rpsL_p.Lys43Arg	rpsL_p.Lys43Arg
CRR1632962	DS108	0.12			3.2	katG_p.Ser315Thr	katG_p.Ser315Thr	2			0.5	0.5			1
CRR1632963	DS109	0.5			0.05			2			0.25	0.25			1					rpsL_p.Lys43Arg	rpsL_p.Lys43Arg
CRR1632964	DS110	0.5			0.05			2			0.25	0.25			1
CRR1632965	DS111	2	rpoB_p.Asp435Tyr	rpoB_p.Asp435Tyr	0.05			2			0.25	0.25			0.5
CRR1632966	DS112	8	rpoB_p.Ser441Leu	rpoB_p.Ser441Leu	12.8	katG_p.Ser315Thr; inhA_c.-777C>T	katG_p.Ser315Thr; inhA_c.-777C>T	16	embB_p.Met306Val; embA_c.-11C>A (Uncertain significance)	embB_p.Met306Val	4	8	gyrA_p.Asp94Gly	gyrA_p.Asp94Gly	8	inhA_c.-777C>T	inhA_c.-777C>T	pncA_p.Val7Gly	pncA_p.Val7Gly	rpsL_p.Lys43Arg	rpsL_p.Lys43Arg
CRR1632967	DS113	0.25			12.8	ahpC_c.-48G>A (Uncertain significance)		1			0.25	0.25			0.5					rrs_n.514A>C	rrs_n.514A>C
CRR1632968	DS114	0.25			1.6	katG_p.Ser315Thr	katG_p.Ser315Thr	1			0.25	0.25			0.5
CRR1632969	DS115	0.5			0.2	inhA_c.-154G>A	inhA_c.-154G>A	2			0.25	0.25			4	inhA_c.-154G>A	inhA_c.-154G>A
CRR1632970	DS116	0.5			3.2	katG_p.Ser315Thr	katG_p.Ser315Thr	2			0.5	0.5			1					rpsL_p.Lys43Arg	rpsL_p.Lys43Arg
CRR1632971	DS117	0.03			0.025			0.25			0.06	0.12			0.5
CRR1632972	DS118	0.12			3.2	katG_p.Ser315Thr	katG_p.Ser315Thr	2			0.12	0.25			1					rpsL_p.Lys43Arg	rpsL_p.Lys43Arg
CRR1632973	DS119	8	rpoB_p.Ser450Leu	rpoB_p.Ser450Leu	3.2	katG_p.Ser315Thr	katG_p.Ser315Thr	1			0.12	0.25			1
CRR1632974	DS120	8	rpoB_p.Ser450Leu	rpoB_p.Ser450Leu	3.2	katG_p.Ser315Thr	katG_p.Ser315Thr	8	embB_p.Gly406Asp	embB_p.Gly406Asp	2	2	gyrA_p.Asp94Ala	gyrA_p.Asp94Ala	1			pncA_p.Leu4Ser	pncA_p.Leu4Ser	rrs_n.514A>C	rrs_n.514A>C
CRR1632975	DS121	0.25			0.2	inhA_c.-777C>T	inhA_c.-777C>T	1			0.12	0.25			8	inhA_c.-777C>T	inhA_c.-777C>T
CRR1632976	DS122	1			1.6	katG_p.Ser315Asn	katG_p.Ser315Asn	4			0.5	1			1					rpsL_p.Lys43Arg	rpsL_p.Lys43Arg
CRR1632977	DS123	8	rpoB_p.Ser450Leu	rpoB_p.Ser450Leu	3.2	katG_p.Ser315Thr	katG_p.Ser315Thr	2			4	4			1
CRR1632978	DS124	0.25			0.05			1			0.12	0.25			1					rpsL_p.Lys43Arg	rpsL_p.Lys43Arg
CRR1632979	DS125	0.12			3.2	katG_p.Ser315Thr	katG_p.Ser315Thr	1			0.25	0.25			1
CRR1632980	DS126	1	rpoB_p.Leu430Pro	rpoB_p.Leu430Pro	3.2	katG_p.Ser315Thr	katG_p.Ser315Thr	8			0.25	0.5			2					rrs_n.517C>T	rrs_n.517C>T
CRR1632981	DS127	0.12			0.05			2			4	8	gyrA_p.Ala90Val, gyrA_p.Asp94Tyr	gyrA_p.Ala90Val, gyrA_p.Asp94Tyr	1
CRR1632982	DS128	0.25			0.4	inhA_c.-777C>T; ahpC_c.-74G>A(Uncertain significance)	inhA_c.-777C>T	2			0.25	0.5			8	inhA_c.-777C>T	inhA_c.-777C>T
CRR1632983	DS129	8	rpoB_p.Ser450Leu	rpoB_p.Ser450Leu	0.025			1			0.25	0.5			0.5
CRR1632984	DS130	0.25			3.2	katG_p.Ser315Thr	katG_p.Ser315Thr	2			0.5	1			2					rpsL_p.Lys43Arg	rpsL_p.Lys43Arg
CRR1632985	DS131	0.25			3.2	katG_p.Ser315Thr	katG_p.Ser315Thr	1			0.25	0.25			1					rpsL_p.Lys43Arg	rpsL_p.Lys43Arg
CRR1632986	DS132	8	rpoB_p.Ser450Leu	rpoB_p.Ser450Leu	3.2	katG_p.Ser315Thr	katG_p.Ser315Thr	4			4	8	gyrA_p.Asp94Asn	gyrA_p.Asp94Asn	4					rpsL_p.Lys43Arg	rpsL_p.Lys43Arg
CRR1632987	DS133	1	rpoB_p.Gln432His	rpoB_p.Gln432His	12.8	ahpC_c.-57C>T (Uncertain significance)		2			4	8	gyrA_p.Ala90Val	gyrA_p.Ala90Val	1					rpsL_p.Lys43Arg	rpsL_p.Lys43Arg
CRR1632988	DS134	0.25			0.2	inhA_c.-777C>T	inhA_c.-777C>T	1			0.12	0.25			8	inhA_c.-777C>T	inhA_c.-777C>T
CRR1632989	DS135	0.25			3.2	katG_p.Ser315Thr	katG_p.Ser315Thr	2			0.25	0.25			1					rpsL_p.Lys43Arg	rpsL_p.Lys43Arg
CRR1632990	DS136	0.25			1.6	katG_p.Ser315Thr	katG_p.Ser315Thr	0.5			0.5	0.5			1					rpsL_p.Lys43Arg	rpsL_p.Lys43Arg
CRR1632991	DS137	0.5			0.4	inhA_c.-777C>T	inhA_c.-777C>T	1			0.5	0.25			8	inhA_c.-777C>T	inhA_c.-777C>T
CRR1632992	DS138	>8			>=12.8	katG_p.Ser315Thr	katG_p.Ser315Thr	8			>=4	4			8					rpsL_p.Lys43Arg	rpsL_p.Lys43Arg
CRR1632993	DS139	0.25			3.2	katG_p.Ser315Thr	katG_p.Ser315Thr	1			2	4	gyrA_p.Ala90Val	gyrA_p.Ala90Val	0.5					rpsL_p.Lys43Arg	rpsL_p.Lys43Arg
CRR1632994	DS140	0.5			3.2	katG_p.Ser315Thr	katG_p.Ser315Thr	2			1	2			1
CRR1632995	DS141	8	rpoB_p.Ser450Leu	rpoB_p.Ser450Leu	3.2	katG_p.Ser315Thr	katG_p.Ser315Thr	8	embB_p.Met306Ile	embB_p.Met306Ile	0.5	0.25			1
CRR1632996	DS142	0.12			0.025			2			4	1	gyrA_p.Asp94Asn; gyrA_p.Ala90Val	gyrA_Asp94Asn; gyrA_Asp94Ala; gyrA_Asp94Gly	1
CRR1632997	DS143	1	rpoB_p.Leu430Pro	rpoB_p.Leu430Pro	3.2	katG_p.Ser315Thr	katG_p.Ser315Thr	4	embB_p.Gly406Ser	embB_p.Gly406Ser	0.5	0.5			1					rpsL_p.Lys88Arg	rpsL_p.Lys88Arg
CRR1632998	DS144	0.25			3.2	katG_p.Ser315Thr	katG_p.Ser315Thr	2			4	8	gyrA_p.Gly88Ala	gyrA_p.Gly88Ala	1
CRR1632999	DS145	0.25			0.1	inhA_c.-154G>A	inhA_c.-154G>A	1			0.25	0.25			4	inhA_c.-154G>A	inhA_c.-154G>A
CRR1633000	DS146	0.25			0.05			1			4	8	gyrA_p.Ala90Val	gyrA_p.Ala90Val; gyrA_Asp94Gly; gyrA_Asp94His	1
CRR1633001	DS147	0.25			0.025			2			4	8	gyrA_p.Asp94Gly	gyrA_p.Asp94Gly	0.5
CRR1633002	DS148	0.25			0.2	inhA_c.-777C>T	inhA_c.-777C>T	2			0.5	0.5			8	inhA_c.-777C>T	inhA_c.-777C>T
CRR1633003	DS149	0.12			0.1	inhA_c.-154G>A	inhA_c.-154G>A	2			0.12	0.5			4	inhA_c.-154G>A	inhA_c.-154G>A
CRR1633004	DS150	0.12			0.1			2			0.12	0.25			1					rrs_n.514A>C	rrs_n.514A>C
CRR1633005	DS151	0.25			3.2	katG_p.Ser315Thr	katG_p.Ser315Thr	1			0.25	0.25			1
CRR1633006	DS152	0.12			0.025			1			4	8	gyrA_p.Asp94Gly	gyrA_p.Asp94Gly	0.5
CRR1633007	DS153	0.03			0.025			0.25			0.06	0.12			0.5					rpsL_p.Lys43Arg	rpsL_p.Lys43Arg
CRR1633008	DS154	8	rpoB_p.Ser450Leu; rpoB_p.Thr400Ala (Uncertain significance)	rpoB_p.Ser450Leu	0.1	ahpC_c.-52C>T (Uncertain significance)		4			0.12	0.25			1
CRR1633009	DS155	0.25			0.05			2			0.5	0.5			1					rrs_n.514A>C	rrs_n.514A>C
CRR1633010	DS156	0.5			0.025			4			0.25	0.25			0.5					rrs_n.514A>C	rrs_n.514A>C
CRR1633011	DS157	0.25			0.05			1			0.5	0.5			1
CRR1633012	DS158	0.25			0.05			1			0.25	0.5			0.5
CRR1633013	DS159	0.25			0.05			16	embB_p.Pro404Ser (Uncertain significance)		0.25	0.25			1
CRR1633014	DS160	0.25			12.8	katG_p.Gly279Asp（Uncertain significance）;ahpC_c.-81C>T （Uncertain significance）		1			0.5	0.5			1
CRR1633015	DS161	0.25			0.05			4			1	1			1					rpsL_p.Lys88Arg;rpsL_p.Lys43Arg	rpsL_p.Lys88Arg
CRR1633016	DS162	0.25			0.1	inhA_c.-770T>G（Uncertain significance）		2			0.5	0.5			2
CRR1633017	DS163	0.25			12.8	katG_p.Gly279Asp（Uncertain significance）;ahpC_c.-81C>T （Uncertain significance）		2			0.25	0.5			1
CRR1633018	DS164	0.25			0.1	katG_p.Ala110Val（Uncertain significance）		1			0.25	0.5			0.5
CRR1633019	DS165	0.5			0.8	ahpC_c.-81C>T （Uncertain significance）		2			0.5	0.5			0.5
CRR1633020	DS166	0.12			0.025			1			0.25	0.5			2
CRR1633021	DS167	0.5			0.05	ahpC_c.-48G>A （Uncertain significance）		2			0.5	0.5			2
CRR1633022	DS168	8	rpoB_c.1297_1305delTTCATGGAC	rpoB_c.1297_1305delTTCATGGAC	0.1			4			0.25	0.5			4							rrs_n.1401A>G	rrs_n.1401A>G
CRR1633023	DS169	8	rpoB_c.1297_1305delTTCATGGAC	rpoB_c.1297_1305delTTCATGGAC	0.1			1			0.12	0.25			1							rrs_n.1401A>G	rrs_n.1401A>G
CRR1633024	DS170	8	rpoB_c.1297_1305delTTCATGGAC	rpoB_c.1297_1305delTTCATGGAC	0.1			2			0.25	0.25			1							rrs_n.1401A>G	rrs_n.1401A>G
CRR1633025	DS171	0.5			0.025			1			0.06	0.25			0.5
CRR1633026	DS172	0.12			0.1			1			0.25	0.5			0.5
CRR1633027	DS173	0.25			0.05			2			0.25	0.5			1							rrs_n.1401A>G	rrs_n.1401A>G
CRR1633028	DS174	0.06			0.025			1			0.06	0.12			0.5					rrs_n.514A>C	rrs_n.514A>C
CRR1633029	DS175	0.25			0.1			2			0.25	0.5			2							rrs_n.1401A>G	rrs_n.1401A>G
CRR1216655	S305	0.25			3.2	katG_p.Ser315Thr	katG_p.Ser315Thr	1			0.5	0.25			1					rpsL_p.Lys88Arg	rpsL_p.Lys88Arg
CRR1218974	S512	8	rpoB_p.His445Asp	rpoB_p.His445Asp	1.6	inhA_c.-777C>T; katG_p.Met257Ile (Uncertain significance)	inhA_c.-777C>T	2			0.25	0.12			8	inhA_c.-777C>T	inhA_c.-777C>T			rpsL_p.Lys43Arg	rpsL_p.Lys43Arg
CRR1219451	S555	4	rpoB_p.Asp435Tyr	rpoB_p.Asp435Tyr	3.2	katG_p.Ser315Thr	katG_p.Ser315Thr	2			1	0.5			1					rpsL_p.Lys88Arg	rpsL_p.Lys88Arg
CRR1219518	S561	0.12			3.2			2			0.5	0.25			0.5					rrs_n.517C>T	rrs_n.517C>T
CRR1220029	S607	8	rpoB_p.Ser450Leu	rpoB_p.Ser450Leu	3.2	katG_p.Ser315Thr	katG_p.Ser315Thr	8	embB_p.Gly406Ala	embB_p.Gly406Ala	0.5	0.25			1					rpsL_p.Lys43Arg	rpsL_p.Lys43Arg
CRR1220040	S608	0.12			6.4			2			0.5	0.25			0.5					rrs_n.517C>T	rrs_n.517C>T
CRR1220096	S613	0.25			0.4	inhA_c.-777C>T	inhA_c.-777C>T	2			0.5	0.5			8	inhA_c.-777C>T	inhA_c.-777C>T
CRR1218866	S5022	0.25			0.025			2			4	2	gyrA_p.Ala90Val	gyrA_p.Ala90Val	1
CRR1220216	S6238	8	rpoB_p.Ser450Leu	rpoB_p.Ser450Leu	0.4	inhA_p.Ser94Ala	inhA_p.Ser94Ala	1			0.5	0.12			4	inhA_p.Ser94Ala	inhA_p.Ser94Ala
CRR1220270	S6287	0.12			0.025			2			0.25	0.06			1					rrs_p.Ala1401Gly (Uncertain significance)
CRR1220274	S6290	8	rpoB_p.Ser450Leu	rpoB_p.Ser450Leu	6.4	katG_p.Ser315Thr	katG_p.Ser315Thr	4	embB_p.Gly406Ala	embB_p.Gly406Ala	0.5	0.25			1					rpsL_p.Lys88Arg	rpsL_p.Lys88Arg
CRR1220291	S6305	0.12			0.4	katG_p.Ser302Arg (Uncertain significance);ahpC_c.-52C>T (Uncertain significance)		2			0.5	0.25			2
CRR1220301	S6314	0.12			12.8	inhA_c.-770T>C; ahpC_c.-74G>A(Uncertain significance)	inhA_c.-770T>C	1			0.5	0.12			2	inhA_c.-770T>C	inhA_c.-770T>C			rpsL_p.Lys88Arg	rpsL_p.Lys88Arg
CRR1220315	S6327	0.12			0.2	inhA_c.-777C>T	inhA_c.-777C>T	1			0.5	0.25			8	inhA_c.-777C>T	inhA_c.-777C>T
CRR1220322	S6333	8	rpoB_p.His445Tyr	rpoB_p.His445Tyr	1.6	katG_p.Ser315Thr	katG_p.Ser315Thr	1			0.5	0.25			0.5						rpsL_p.Lys43Arg
CRR1220333	S6343	0.25			0.025			2			8	4	gyrA_p.Asp94Asn	gyrA_p.Asp94Asn	1
CRR1220349	S6358	0.12			3.2	katG_p.Ser315Thr	katG_p.Ser315Thr	2			0.25	0.25			1					rpsL_p.Lys43Arg	rpsL_p.Lys43Arg
CRR1220354	S6362	8	rpoB_p.Ser450Leu	rpoB_p.Ser450Leu	1.6	katG_p.Ser315Thr	katG_p.Ser315Thr	4	embB_p.Gly406Ala	embB_p.Gly406Ala	0.25	0.12			0.5					rpsL_p.Lys43Arg	rpsL_p.Lys43Arg
CRR1220414	S6416	8	rpoB_p.Ser450Leu,rpoB_Arg552Ser	rpoB_p.Ser450Leu,rpoB_Arg552Ser	1.6	inhA_c.-777C>T; katG_p.Ala106Val (Uncertain significance)	inhA_c.-777C>T	4	embB_p.Met306Ile	embB_p.Met306Ile	4	4	gyrA_p.Asp94Gly; gyrB_p.Glu501Asp	gyrA_p.Asp94Gly	8	inhA_c.-777C>T	inhA_c.-777C>T	pncA_p.Tyr34Asp	pncA_p.Tyr34Asp
CRR1220416	S6418	8	rpoB_p.Leu443Trp; rpoB_Thr444Pro	rpoB_p.Leu443Trp	12.8	katG_Gly234Glu (not endorsed);ahpC_c.-52C>T (Uncertain significance)		4	embB_p.Met306Ile	embB_p.Met306Ile	0.5	0.25			1
CRR1220419	S6420	0.25			3.2	katG_p.Ser315Thr	katG_p.Ser315Thr	2			0.5	0.12			2					gid_p.Glu170*
CRR1220431	S6431	0.12			0.4	inhA_c.-777C>T	inhA_c.-777C>T	2			0.5	0.25			4	inhA_c.-777C>T	inhA_c.-777C>T
CRR1220434	S6434	1	rpoB_p.Asp435Tyr	rpoB_p.Asp435Tyr	3.2	katG_p.Ser315Thr	katG_p.Ser315Thr	1			0.25	0.12			1					rpsL_p.Lys43Arg	rpsL_p.Lys43Arg
CRR1220461	S6459	0.25			6.4	katG_p.Ser315Thr	katG_p.Ser315Thr	1			0.5	0.25			2
CRR1220466	S6463	0.25			3.2	katG_p.Ser315Thr	katG_p.Ser315Thr	1			0.25	0.25			1
CRR1220477	S6473	8	rpoB_p.Ser450Leu	rpoB_p.Ser450Leu	3.2	katG_p.Ser315Thr	katG_p.Ser315Thr	4	embB_p.Gly406Ala	embB_p.Gly406Ala	0.5	0.5			1					rpsL_p.Lys43Arg	rpsL_p.Lys43Arg
CRR1220480	S6476	0.25			3.2	katG_p.Ser315Thr	katG_p.Ser315Thr	2			0.5	0.5			1					rpsL_p.Lys88Arg	rpsL_p.Lys88Arg
CRR1220488	S6483	0.25			0.025			1			8	4	gyrA_p.Asp94Asn	gyrA_p.Asp94Asn	1
CRR1220492	S6487	8	rpoB_p.Ser450Leu	rpoB_p.Ser450Leu	3.2	katG_p.Ser315Thr	katG_p.Ser315Thr	4	embB_p.Gly406Ala	embB_p.Gly406Ala	0.5	0.25			1					rpsL_p.Lys43Arg	rpsL_p.Lys43Arg
CRR1220497	S6491	0.12			0.1			2			0.5	0.25			1					gid_116del_1_CG_C	gid_116del_1_CG_C
CRR1220504	S6498	0.25			3.2	katG_p.Ser315Thr	katG_p.Ser315Thr	2			0.5	0.25			1
CRR1220505	S6499	0.12			3.2	katG_p.Ser315Thr	katG_p.Ser315Thr	2			0.5	0.25			0.5
CRR1220554	S6542	0.5			3.2	katG_p.Ser315Thr	katG_p.Ser315Thr	2			0.25	0.25			0.5					rpsL_p.Lys88Arg	rpsL_p.Lys88Arg
CRR1218921	S5072	0.12			0.06	katG_p.Ser315Gly (Uncertain significance)		1			1	0.25			0.6
CRR1218923	S5074	0.12			0.03			1			1	1	gyrB_p.Asn499Lys (Uncertain significance)		0.6
CRR1218946	S5095	0.12			0.03			1			1	0.25			0.6					rrs_n.514A>C	rrs_n.514A>C
CRR1218957	S5104	0.25			0.03			1			32	4	gyrA_p.Asp94Gly	gyrA_p.Asp94Gly	0.6
CRR1218971	S5117	0.06			0.05			1			8	4	gyrA_p.Ala90Val; gyrA_p.Asp94Ala	gyrA_p.Ala90Val	2
CRR1219014	S5156	0.06			0.025			1			0.25	0.12			1			pncA_p.Tyr34*
CRR1219091	S5225	0.12			0.12	katG_Asp419His (Uncertain significance)		0.5			1	0.25			0.6
CRR1219102	S5235	0.12			0.03			1			1	0.25			0.6			pncA_p.Tyr34*
CRR1219103	S5236	0.12			0.03			1			1	0.25			0.6
CRR1219170	S5297	0.25			0.025			8			0.5	0.5			1					rpsL_p.Lys43Arg	rpsL_p.Lys43Arg
CRR1219223	S5344	0.12						1			1	1	gyrB_p.Asn499Thr (Uncertain significance)		0.5
CRR1219224	S5345	0.06			0.05			0.5			4	4	gyrA_p.Asp94His	gyrA_p.Asp94His	1
CRR1219227	S5348	0.12			0.025			1			4	2	gyrA_p.Ala90Val	gyrA_p.Ala90Val	0.5
CRR1219230	S5350	0.25			0.1			1			0.5	0.25			0.5
CRR1219237	S5357	0.12			0.025			1			4	4	gyrA_p.Ser91Pro	gyrA_p.Ser91Pro	0.5
CRR1219238	S5358	0.12			0.025			1			4	4	gyrA_p.Ser91Pro;gyrA_p.Asp94Gly	gyrA_p.Ser91Pro;gyrA_p.Asp94Gly	0.5
CRR1219278	S5394	0.12			0.05			1			0.5	0.25			0.5
CRR1219361	S5469	0.12			12.8	inhA_c.-777C>T; katG_p.Ser315Thr;katG_p.Tyr155Cys（Uncertain significance）	inhA_c.-777C>T; katG_p.Ser315Thr	1			0.5	0.5			2	inhA_c.-777C>T	inhA_c.-777C>T
CRR1219374	S5480	0.12			0.03			1			0.5	0.12			5
CRR1219383	S5489	0.12			4	ahpC_c.-81C>T （Uncertain significance）		2			1	0.12			1.2
CRR1219397	S5500	2	rpoB_p.Leu452Pro; rpoB_p.Ala753Thr	rpoB_p.Leu452Pro	1	inhA_c.-777C>T; katG_p.Tyr155Cys （Uncertain significance）	inhA_c.-777C>T	1			4	1	gyrA_p.Ala90Val	gyrA_p.Ala90Val	40	inhA_c.-777C>T; ethA_111del_1_CT_C	inhA_c.-777C>T; ethA 111_del_1_ct_c			rpsL_p.Lys43Arg	rpsL_p.Lys43Arg
CRR1219406	S5509	0.12			0.25	katG_Ala109Val (Uncertain significance)		0.5			1	0.25			0.3
CRR1219408	S5510	0.12			0.4	katG_p.Thr380Ile (Uncertain significance);ahpC_c.-52C>T (Uncertain significance)		1			0.25	0.12			0.5
CRR1219413	S5515	0.12			0.025			1			4	4	gyrA_p.Ser91Pro;gyrA_p.Ala90Val	gyrA_p.Ser91Pro	0.5					rpsL_p.Lys43Arg	rpsL_p.Lys43Arg
CRR1219456	S5554	0.25			0.06			1			1	0.5			0.6					rpsL_p.Lys43Arg	rpsL_p.Lys43Arg
CRR1219476	S5572	0.12			0.12	katG_Ala162Thr (Uncertain significance)		1			0.5	0.25			0.6
CRR1219494	S5589	0.12			0.03			1			1	0.5			0.6					rpsL_p.Lys88Arg	rpsL_p.Lys88Arg
CRR1219513	S5605	0.12			0.03			1			1	0.5			0.6					rpsL_p.Lys88Arg	rpsL_p.Lys88Arg
CRR1219574	S5660	0.12			0.03			1			0.25	0.12			0.6					rrs_n.514A>C	rrs_n.514A>C
CRR1219575	S5661	1	rpoB_p.His445Asn	rpoB_p.His445Asn	0.03			1			1	0.25			0.6
CRR1219581	S5667	0.12			0.06			1			4	2	gyrA_p.Asp94Ala	gyrA_p.Asp94Ala	1.2
CRR1219599	S5683	0.12			0.03			2			1	0.25			0.3					rpsL_p.Lys43Arg	rpsL_K43R
CRR1219603	S5687	16	rpoB_p.Ser450Leu	rpoB_p.Ser450Leu	4	katG_p.Ser315Thr	katG_p.Ser315Thr	8	embB_p.Gln497Arg	embB_p.Gln497Arg	1	0.5			0.6
CRR1219608	S5691	0.12			0.5	katG_p.Tyr413His (Uncertain significance);ahpC_c.-48G>A (Uncertain significance)		2			1	0.25			1.2					rrs_p.Ala906Gly (Uncertain significance)
CRR1219612	S5695	0.12			0.03			1			8	4	gyrA_p.Ser91Pro	gyrA_p.Ser91Pro	0.6
CRR1219630	S5710	16	rpoB_p.His445Tyr	rpoB_p.His445Tyr	0.03			1			16	4	gyrA_p.Asp94Tyr	gyrA_p.Asp94Tyr	0.3
CRR1219637	S5717	0.12			1	inhA_c.-777C>T; katG_p.Ala106Val (Uncertain significance)	inhA_c.-777C>T	1			1	0.25			5	inhA_c.-777C>T	inhA_c.-777C>T			rpsL_p.Lys88Arg	rpsL_p.Lys88Arg
CRR1219649	S5728	0.12			0.06			1			16	4	gyrA_p.Asp94Gly;gyrA_p.Ala90Val	gyrA_p.Asp94Gly	1.2
CRR1219650	S5729	0.12			0.12	katG_Asp311Gly (Uncertain significance)		1			1	0.5			1.2					rpsL_p.Lys43Arg	rpsL_p.Lys43Arg
CRR1219661	S5739	0.12			0.03			1			1	0.25			0.6					rpsL_p.Lys88Arg; rrs_n.517C>T	rpsL_p.Lys88Arg; rrs_n.517C>T
CRR1219666	S5743	0.12			0.03			1			1	0.5			0.6					rpsL_p.Lys88Met	rpsL_p.Lys88Met
CRR1219672	S5749	0.12			1	inhA_c.-777C>T; katG_p.Tyr155Cys (Uncertain significance)	inhA_c.-777C>T	1			2	0.5			40	inhA_c.-777C>T; ethA_111del_1_CT_C	inhA_c.-777C>T; ethA 111_del_1_ct_c			rpsL_p.Lys43Arg	rpsL_p.Lys43Arg
CRR1219693	S5768	0.12			0.06			1			1	0.5			1.2					rpsL_p.Lys43Arg	rpsL_p.Lys43Arg
CRR1219737	S5807	0.12			0.06	katG_Ala162Thr (Uncertain significance)		2			1	0.5			1.2
CRR1219743	S5812	16	rpoB_p.Leu430Pro; rpoB_p.Ser431Gly	rpoB_p.Leu430Pro; rpoB_p.Ser431Gly	4	katG_p.Trp149*;ahpC_c.-48G>A (Uncertain significance)		4	embB_p.Met306Ile	embB_p.Met306Ile	0.5	0.25			1.2
CRR1219744	S5813	16	rpoB_p.Leu430Pro; rpoB_p.Ser431Gly	rpoB_p.Leu430Pro; rpoB_p.Ser431Gly	4	katG_p.Trp149*;ahpC_c.-48G>A (Uncertain significance)		4	embB_p.Met306Ile	embB_p.Met306Ile	1	0.25			1.2
CRR1219746	S5815	16	rpoB_p.Leu430Pro; rpoB_p.Ser431Gly	rpoB_p.Leu430Pro; rpoB_p.Ser431Gly	0.12	ahpC_C-54T (Uncertain significance)		4	embB_p.Met306Ile	embB_p.Met306Ile	0.5	0.25			1.2			pncA_p.Tyr103Asp	pncA_p.Tyr103Asp
CRR1219787	S5852	0.12			0.06			2			1	0.25			0.6					rpsL_p.Lys43Arg	rpsL_p.Lys43Arg
CRR1219798	S5862	0.12			0.03			0.5			1	0.5			0.6					rpsL_p.Lys88Arg	rpsL_p.Lys88Arg
CRR1219818	S5880	0.25			0.03			2			1	0.5			0.6
CRR1219880	S5936	1	rpoB_p.His445Asn	rpoB_p.His445Asn	0.06			0.5			1	0.25			0.6
CRR1219885	S5940	0.12			0.06			1			0.5	0.25			1.2					rpsL_p.Lys43Arg	rpsL_p.Lys43Arg
CRR1219886	S5941	0.12			0.12			1			1	0.5			1.2					rpsL_p.Lys43Arg	rpsL_p.Lys43Arg
CRR1219898	S5952	0.12			0.12	katG_Gln525Pro (Uncertain significance)		1			1	0.5			0.6
CRR1219931	S5982	0.25			0.03			2			1	0.25			0.3
CRR1219935	S5986	0.25			0.03			1			1	0.5			1.2					rpsL_p.Lys43Arg	rpsL_p.Lys43Arg
CRR1219980	S6025	0.12			0.03			1			0.5	0.25			1.2					rpsL_p.Lys43Arg	rpsL_p.Lys43Arg
CRR1219991	S6035	0.25			0.03			1			1	0.5			1.2					rpsL_p.Lys43Arg	rpsL_p.Lys43Arg
CRR1220028	S6069	0.12			0.03			0.5			0.5	0.25			2.5
CRR1219212	S5334	0.12			0.025			1			4	4	gyrA_p.Asp94Gly; gyrB_Arg446Leu (Uncertain significance)	gyrA_p.Asp94Gly	0.5
CRR1216733	S312	8	rpoB_p.Ser450Leu; rpoB_p.Val562Ala (Uncertain significance); rpoB_C-61T (Uncertain significance)	rpoB_p.Ser450Leu	1.6			4	embB_p.Met306Ile	embB_p.Met306Ile	0.25	0.12			2
CRR1201009	S176	0.25			1.6	katG_p.Ser315Thr	katG_p.Ser315Thr	2			0.5	0.25			1
CRR1223042	S8623	8	rpoB_p.Val170Phe	rpoB_p.Val170Phe	3.2	katG_p.Ser315Thr	katG_p.Ser315Thr	4			0.5	0.25			0.5
CRR1201476	S218	0.25			0.2			2			0.25	0.25			0.5					rpsL_p.Lys88Arg	rpsL_p.Lys88Arg
CRR1201443	S215	0.25			3.2	katG_p.Ser315Thr	katG_p.Ser315Thr	2			0.25	0.12			1
CRR1201321	S204	8	rpoB_p.Lys446Thr		3.2	katG_p.Ser315Thr	katG_p.Ser315Thr	1			0.25	0.25			1					rpsL_p.Lys43Arg	rpsL_p.Lys43Arg
CRR1218896	S505	8	rpoB_p.Leu430Pro; rpoB_p.Asp435Tyr	rpoB_p.Leu430Pro; rpoB_p.Asp435Tyr	3.2	katG_p.Ser315Thr	katG_p.Ser315Thr	4			0.25	0.25			4			pncA_p.Leu85Pro		rrs_n.514A>C	rrs_n.514A>C
CRR1201665	S235	0.25			12.8	katG_p.Trp204*;ahpC_c.-48G>A (Uncertain significance)		1			0.5	0.25			0.5
CRR1218952	S510	8	rpoB_p.Ser450Leu; rpoB_p.Pro45Arg (Uncertain significance)	rpoB_p.Ser450Leu	3.2	katG_p.Ser315Thr	katG_p.Ser315Thr	1			0.5	0.25			1
CRR1220118	S615	0.25			1.6	katG_p.Ser315Asn	katG_p.Ser315Asn	2			0.25	0.25			1
CRR1219196	S532	0.25			3.2	katG_p.Ser315Thr	katG_p.Ser315Thr	2			0.25	0.12			1
CRR1220912	S6865	0.12			0.025			1			8	4	gyrA_p.Asp94Gly	gyrA_p.Asp94Gly	1
CRR1217476	S379	0.25			0.2	inhA_c.-777C>T	inhA_c.-777C>T	2			0.5	0.25			4	inhA_c.-777C>T	inhA_c.-777C>T			rpsL_p.Lys43Arg	rpsL_p.Lys43Arg
CRR1220231	S6251	8	rpoB_p.Ser450Leu	rpoB_p.Ser450Leu	0.05			2			0.5	0.25			2
CRR1219455	S5553	0.5			0.05			2			8	4	gyrA_p.Asp94Asn	gyrA_p.Asp94Asn	2
CRR1220196	S622	8	rpoB_p.Ser450Leu; rpoB_p.Thr400Ala (Uncertain significance)	rpoB_p.Ser450Leu	0.1			2			0.5	0.5			1					rpsL_p.Lys43Arg	rpsL_p.Lys43Arg
CRR1222841	S8442	0.5			2	katG_p.Ser315Thr	katG_p.Ser315Thr	2			1	0.5			0.6
CRR1222834	S8436	4	rpoB_p.Leu452Pro	rpoB_p.Leu452Pro	2	katG_p.Ser315Thr	katG_p.Ser315Thr	8	embB_p.Met306Val	embB_p.Met306Val	0.5	0.12			0.6					rrs_n.514A>T (Uncertain significance)
CRR1222854	S8454	0.25			0.03			2			16	4	gyrA_p.Asp94His	gyrA_p.Asp94His	0.6
CRR1222877	S8475	16	rpoB_p.His445Tyr	rpoB_p.His445Tyr	4	ahpC_c.-54C>T (Uncertain significance);ahpC_c.-39C>T (not endorsed)		8			0.5	0.25			0.6					rpsL_p.Lys43Arg	rpsL_p.Lys43Arg
CRR1222874	S8472	0.25			4	katG_p.Ser315Thr	katG_p.Ser315Thr	2			1	0.5			0.6
CRR1222891	S8488	16	rpoB_p.Leu443Ser,rpoB_p.Ser450Leu	rpoB_p.Ser450Leu	0.25	inhA_c.-777C>T	inhA_c.-777C>T	2			1	0.25			10	inhA_c.-777C>T	inhA_c.-777C>T
CRR1222896	S8492	0.25			0.03			1			1	0.25			0.3					rpsL_p.Lys43Arg	rpsL_p.Lys43Arg
CRR1222892	S8489	0.25			0.03			1			1	0.5			0.6					rpsL_p.Lys43Arg	rpsL_p.Lys43Arg
CRR1222913	S8507	0.25			0.03			2			0.5	0.25			0.6					rpsL_p.Lys43Arg	rpsL_p.Lys43Arg
CRR1222915	S8509	0.25			0.06			2			8	4	gyrA_p.Ser91Pro	gyrA_p.Ser91Pro	1.2
CRR1222814	S8418	0.12			0.06			1			1	0.5			0.6					rpsL_p.Lys88Arg	rpsL_p.Lys88Arg
CRR1222813	S8417	0.25			0.03			1			1	0.25			0.6					rpsL_p.Lys43Arg	rpsL_p.Lys43Arg
CRR1222539	S8170	0.5	rpoB_p.Leu430Pro	rpoB_p.Leu430Pro	4	katG_p.Ser315Thr	katG_p.Ser315Thr	4			1	0.5			1.2
CRR1222540	S8171	0.5			0.25	inhA_c.-777C>T	inhA_c.-777C>T	2			16	8	gyrA_p.Ala90Val;gyrA_p.Asp94Gly	gyrA_p.Ala90Val;gyrA_p.Asp94Gly;gyrA_p.Asp94His	5	inhA_c.-777C>T	inhA_c.-777C>T
CRR1222553	S8183	0.5			0.03			2			16	8	gyrA_p.Asp94Tyr	gyrA_D94Y; gyrA_p.Asp94Gly	0.6
CRR1222556	S8186	0.5			4	katG_p.Ser315Thr	katG_p.Ser315Thr	2			1	0.25			2.5					rpsL_p.Lys88Arg	rpsL_p.Lys88Arg
CRR1222559	S8189	0.25			0.25	inhA_c.-777C>T	inhA_c.-777C>T	2			0.25	0.25			5	inhA_c.-777C>T	inhA_c.-777C>T
CRR1222561	S8190	16	rpoB_p.Ser450Leu; rpoB_p.Gly915Ser (Uncertain significance)	rpoB_p.Ser450Leu	4	katG_p.Ser315Thr	katG_p.Ser315Thr	16	embB_p.Met306Val	embB_p.Met306Val	32	8	gyrA_p.Asp94Gly	gyrA_p.Asp94Gly	2.5			pncA_p.Asp49Glu		rpsL_p.Lys88Arg	rpsL_p.Lys88Arg
CRR1222563	S8192	16	rpoB_p.Ser450Leu; rpoB_p.Gly915Ser (Uncertain significance)	rpoB_p.Ser450Leu	4	katG_p.Ser315Thr	katG_p.Ser315Thr	16	embB_p.Met306Val	embB_p.Met306Val	32	8	gyrA_p.Asp94Gly	gyrA_p.Asp94Gly	2.5			pncA_p.Asp49Glu	pncA_p.Asp49Glu	rpsL_p.Lys88Arg	rpsL_p.Lys88Arg
CRR1222565	S8194	0.25			0.03			0.5			8	4	gyrA_p.Asp89Asn	gyrA_p.Asp89Asn	0.3
CRR1222566	S8195	0.25			0.25	inhA_c.-777C>T	inhA_c.-777C>T	2			1	0.25			5	inhA_c.-777C>T	inhA_c.-777C>T
CRR1222568	S8197	16	rpoB_p.Ser450Leu; rpoB_p.Pro45Ala (Uncertain significance)	rpoB_p.Ser450Leu	4	katG_p.Ser315Thr	katG_p.Ser315Thr	4	embB_p.Gly406Asp	embB_p.Gly406Asp	32	8	gyrA_p.Asp94Gly	gyrA_p.Asp94Gly	1.2			pncA_p.Gln10Pro	pncA_p.Gln10Pro	rpsL_p.Lys88Gln	rpsL_p.Lys88Gln
CRR1222575	S8202	16	rpoB_p.Ser450Leu	rpoB_p.Ser450Leu	0.03			2			1	0.25			0.6
CRR1222577	S8204	0.12			0.03			4			32	8	gyrA_p.Asp94Gly	gyrA_p.Asp94Gly	0.6
CRR1222581	S8208	0.5			4	katG_p.Ser315Thr	katG_p.Ser315Thr	4	embB_p.Met306Ile	embB_p.Met306Ile	1	0.25			0.6					rpsL_p.Lys43Arg	rpsL_p.Lys43Arg
CRR1222582	S8209	16	rpoB_p.His445Arg	rpoB_p.His445Arg	4	katG_p.Ser315Thr;inhA_c.-154G>A	katG_p.Ser315Thr; inhA_c.-154G>A	8	embB_p.Met306Val	embB_p.Met306Val	1	0.5			1.2	inhA_c.-154G>A	inhA_c.-154G>A	pncA_392ins_2_A_ACC		rpsL_p.Lys43Arg	rpsL_p.Lys43Arg
CRR1222586	S8212	0.5			0.12			2			16	8	gyrA_p.Asp94Gly	gyrA_p.Asp94Gly	0.3
CRR1222589	S8215	16	rpoB_p.Ser450Leu; rpoB_p.Gly973Asp (Uncertain significance)	rpoB_p.Ser450Leu	4	katG_p.Ser315Thr	katG_p.Ser315Thr	4	embB_p.Met306Ile	embB_p.Met306Ile	1	0.5			1.2					rrs_n.17T>G (Uncertain significance)
CRR1222602	S8227	16	rpoB_p.Ser450Leu	rpoB_p.Ser450Leu	0.06			2			1	0.25			1.2					rrs_n.514A>C	rrs_n.514A>C
CRR1222612	S8236	0.25			4	katG_p.Ser315Thr	katG_p.Ser315Thr	2			1	0.25			0.6
CRR1222613	S8237	0.5			4	katG_p.Ser315Thr	katG_p.Ser315Thr	1			1	0.25			0.3
CRR1222685	S8301	16	rpoB_p.Ser450Leu	rpoB_p.Ser450Leu	2	katG_p.Ser315Thr	katG_p.Ser315Thr	1			16	8	gyrA_p.Asp94Asn	gyrA_p.Asp94Asn	0.6					rpsL_p.Lys43Arg	rpsL_p.Lys43Arg
CRR1222691	S8307	16	rpoB_p.His445Tyr; rpoB_p.Pro280Leu (Uncertain significance)	rpoB_p.His445Tyr	1	katG_p.Ser315Thr	katG_p.Ser315Thr	8	embB_p.Met306Val	embB_p.Met306Val	16	4	gyrA_p.Asp94Gly	gyrA_p.Asp94Gly	2.5			pncA_p.Asp8Asn	pncA_p.Asp8Asn	rpsL_p.Lys43Arg	rpsL_p.Lys43Arg
CRR1222693	S8309	16	rpoB_p.Ser450Leu	rpoB_p.Ser450Leu	4	katG_p.Ser315Thr	katG_p.Ser315Thr	16			16	4	gyrA_p.Asp94Gly	gyrA_p.Asp94Gly	0.3			pncA_p.Leu4Trp	pncA_p.Leu4Trp	rpsL_p.Lys43Arg	rpsL_p.Lys43Arg
CRR1222698	S8313	0.12			2	katG_p.Ser315Thr	katG_p.Ser315Thr	2			1	0.25			0.3					rpsL_p.Lys43Arg	rpsL_p.Lys43Arg
CRR1222704	S8319	16	rpoB_p.Gln432Pro	rpoB_p.Gln432Pro	2	katG_p.Ser315Asn	katG_p.Ser315Asn	1			2	0.5			0.6
CRR1222742	S8353	0.25			2	katG_p.Ser315Thr	katG_p.Ser315Thr	2			1	0.5			0.3
CRR1222745	S8356	16	rpoB_p.Ser450Leu	rpoB_p.Ser450Leu	4	katG_p.Ser315Thr	katG_p.Ser315Thr	16	embB_p.Met306Val	embB_p.Met306Val	16	4	gyrA_p.Asp94Gly	gyrA_p.Asp94Gly	1.2			pncA_p.Pro54Gln	pncA_p.Pro54Gln
CRR1222746	S8357	0.25			0.03			1			16	8	gyrA_p.Ala90Val;gyrA_p.Asp94Gly	gyrA_p.Asp94Gly; gyrA_p.Ala90Val	0.6
CRR1222747	S8358	0.5			4	katG_p.Ser315Thr	katG_p.Ser315Thr	2			1	0.5			1.2
CRR1222754	S8364	16	rpoB_p.Ser450Leu; rpoB_p.Thr400Ser (Uncertain significance)	rpoB_p.Ser450Leu	0.06			2			1	0.5			1.2
CRR1222764	S8373	16	rpoB_p.Ser450Leu	rpoB_p.Ser450Leu	2	katG_p.Ser315Thr	katG_p.Ser315Thr	8	embB_p.Gly406Ser	embB_p.Gly406Ser	1	0.5			2.5					rrs_n.514A>C	rrs_n.514A>C
CRR1222787	S8394	0.5			4	katG_p.Ser315Thr	katG_p.Ser315Thr	2			1	0.5			1.2					gid_103del_1_GC_G	gid_103del_1_GC_G
CRR1222790	S8397	16	rpoB_p.Ser450Leu	rpoB_p.Ser450Leu	2	katG_p.Ser315Thr	katG_p.Ser315Thr	8	embB_p.Met306Val	embB_p.Met306Val	1	0.5			0.6			pncA_p.Gly108Glu (Uncertain significance)
CRR1218573	S476	0.12			0.4	inhA_c.-777C>T	inhA_c.-777C>T	1			0.5	0.12			4	inhA_c.-777C>T	inhA_c.-777C>T
CRR1219173	S53	0.25			0.8	inhA_c.-777C>T	inhA_c.-777C>T	4			0.5	0.25			8	inhA_c.-777C>T	inhA_c.-777C>T
CRR1218518	S471	8	rpoB_1291ins_3_A_AGCC (not endorsed)		0.2			2			0.5	0.25			1			pncA_p.His57Asp	pncA_p.His57Asp
CRR1222769	S8378	0.25			0.12	katG_p.Ser315Gly	katG_p.Ser315Gly	2			1	0.25			1.2
CRR1222904	S85	8	rpoB_p.His445Asp	rpoB_p.His445Asp	12.8	katG_p.Trp91Arg（Uncertain significance）;ahpC_c.-48G>A (Uncertain significance)		4			1	2	gyrB_p.Arg446Leu (Uncertain significance)		2					gid_293del_1_GT_G
CRR1200498	S13	8	rpoB_p.Ser450Leu; rpoB_p.Pro45Arg (Uncertain significance)	rpoB_p.Ser450Leu	6.4	katG_p.Ser315Thr	katG_p.Ser315Thr	1			0.5	0.25			0.5
CRR1223565	S93	2	rpoB_p.Leu452Pro; rpoB_C-61T (Uncertain significance)	rpoB_p.Leu452Pro	12.8	katG_p.Ser315Thr	katG_p.Ser315Thr	1			0.25	0.12			1					rpsL_p.Lys88Met	rpsL_p.Lys88Met
CRR1222795	S8400	0.25			4	katG_p.Ser315Asn	katG_p.Ser315Asn	1			1	0.25			0.6
CRR1222798	S8403	0.25			0.06			2			1	0.5			1.2					rpsL_p.Lys43Arg	rpsL_p.Lys43Arg
CRR1221793	S75	1			0.05			2			0.5	0.12			0.5					gid_352ins_1_G_GC	gid_352ins_1_G_GC
CRR1222799	S8404	0.12			0.03			2			1	0.25			0.6
CRR1222806	S8410	0.25			2	katG_p.Ser315Thr	katG_p.Ser315Thr	2			1	0.5			0.6
CRR1200854	S162	0.12			6.4	katG_p.Ser315Asn	katG_p.Ser315Asn	1			0.25	0.12			1
CRR1220284	S63	0.25			3.2	katG_p.Ser315Asn	katG_p.Ser315Asn	2			0.25	0.12			2
CRR1217376	S37	0.25			0.025			1			4	2	gyrA_p.Ala90Val	gyrA_p.Ala90Val	1
CRR1220847	S6806	0.5			0.2	inhA_c.-777C>T	inhA_c.-777C>T	0.5			0.5	0.25			8	inhA_c.-777C>T	inhA_c.-777C>T			rpsL_p.Lys43Arg	rpsL_p.Lys43Arg
CRR1220990	S6935	0.12			1.6	katG_p.Ser315Thr	katG_p.Ser315Thr	1			0.5	0.12			0.5					gid_p.Gln125*	gid_p.Gln125*
CRR1202131	S277	8	rpoB_p.Ser450Leu; rpoB_p.Pro45Arg (Uncertain significance)	rpoB_p.Ser450Leu	3.2	katG_p.Ser315Thr	katG_p.Ser315Thr	1			0.5	0.5			1
CRR1217788	S407	8	rpoB_p.Gln432Leu	rpoB_p.Gln432Leu	12.8			32			0.5	0.25			1
CRR1217822	S410	0.25			6.4	katG_p.Ser315Thr	katG_p.Ser315Thr	2			0.25	0.06			1					gid_352del_1_GC_G	gid_352del_1_GC_G
CRR1220829	S6790	8	rpoB_p.Ser450Leu	rpoB_p.Ser450Leu	0.2	katG_Asp419His (Uncertain significance)		2			0.25	0.12			1					rpsL_p.Lys43Arg	rpsL_K43R
CRR1201432	S214	0.12			3.2	katG_p.Ser315Thr	katG_p.Ser315Thr	2			0.25	0.12			0.5
CRR1220854	S6812	0.25			3.2	katG_p.Ser315Thr	katG_p.Ser315Thr	2			0.25	0.12			1					rpsL_p.Lys43Arg	rpsL_p.Lys43Arg
CRR1220996	S6940	0.25			3.2	katG_p.Ser315Thr	katG_p.Ser315Thr	0.5			0.25	0.25			0.5					rpsL_p.Lys43Arg	rpsL_p.Lys43Arg
CRR1201698	S238	0.5	rpoB_p.Leu452Pro		1.6	katG_p.Ser315Asn	katG_p.Ser315Asn	2			0.5	0.5			1					rpsL_p.Lys43Arg
CRR1201798	S247	0.12			3.2	katG_p.Ser315Thr	katG_p.Ser315Thr	2			0.5	0.12			0.5
CRR1221062	S70	0.25			12.8	katG_p.Ser315Asn	katG_p.Ser315Asn	2			0.5	0.12			1
CRR1221460	S72	0.25			3.2	katG_p.Ser315Asn	katG_p.Ser315Asn	1			0.25	0.25			0.5
CRR1218332	S456	0.12			3.2	katG_p.Ser315Thr	katG_p.Ser315Thr	2			0.25	0.06			1
CRR1217199	S354	0.25			1.6	katG_p.Ser315Asn	katG_p.Ser315Asn	2			0.25	0.25			1
CRR1217243	S358	0.12			1.6	katG_p.Ser315Thr	katG_p.Ser315Thr	1			0.5	0.12			0.5
CRR1220880	S6836	0.25			6.4	katG_p.Ser315Thr	katG_p.Ser315Thr	2			0.25	0.06			1					rrs_n.517C>T	rrs_n.517C>T
CRR1220868	S6825	0.12			0.2			2			0.5	0.5			0.5					rpsL_p.Lys43Arg	rpsL_p.Lys43Arg
CRR1220953	S6901	2	rpoB_p.Leu430Pro	rpoB_p.Leu430Pro	3.2	katG_p.Ser315Thr	katG_p.Ser315Thr	2			0.25	0.12			0.5					rpsL_p.Lys43Arg	rpsL_p.Lys43Arg
CRR1218595	S478	0.25			0.4	inhA_c.-777C>T	inhA_c.-777C>T	1			0.5	0.25			8	inhA_c.-777C>T	inhA_c.-777C>T
CRR1200321	S114	0.25			0.025			1			2	2	gyrA_p.Ser91Pro	gyrA_p.Ser91Pro	1
CRR1200343	S116	0.12			0.025			1			8	4	gyrA_p.Ala90Val	gyrA_p.Ala90Val	1
CRR1200365	S118	8	rpoB_p.Ser450Leu; rpoC_p.Leu527Val(Uncertain significance)	rpoB_p.Ser450Leu	0.025			1			0.25	0.06			0.5
CRR1220656	S6634	0.25			1.6	katG_p.Ser315Thr	katG_p.Ser315Thr	1			0.25	0.12			1					gid_103del_1_GC_G	gid_103del_1_GC_G
CRR1220667	S6644	0.12			0.2	inhA_c.-777C>T	inhA_c.-777C>T	1			0.5	0.25			8	inhA_c.-777C>T	inhA_c.-777C>T			rpsL_p.Lys43Arg	rpsL_p.Lys43Arg
CRR1220666	S6643	8	rpoB_p.Ser450Leu	rpoB_p.Ser450Leu	0.1	katG_p.Ser315Gly (Uncertain significance)		2			0.25	0.12			2
CRR1220712	S6685	8	rpoB_p.Ser450Leu; rpoC_p.Ile491Thr (Uncertain significance)	rpoB_p.Ser450Leu	1.6	katG_p.Ser315Thr	katG_p.Ser315Thr	1			0.25	0.12			0.5
CRR1220904	S6858	0.25			12.8	inhA_c.-777C>T	inhA_c.-777C>T	1			4	4	gyrA_p.Asp94Ala	gyrA_p.Asp94Ala	8	inhA_c.-777C>T	inhA_c.-777C>T
CRR1220705	S6679	1	rpoB_p.Leu452Pro	rpoB_p.Leu452Pro	0.025			1			0.25	0.12			0.5
CRR1220694	S6669	8	rpoB_p.Ser450Leu	rpoB_p.Ser450Leu	3.2			1			0.5	0.12			2
CRR1220700	S6674	0.12			3.2	katG_p.Ser315Thr	katG_p.Ser315Thr	1			0.25	0.12			1					rpsL_p.Lys43Arg	rpsL_p.Lys43Arg
CRR1220678	S6654	8	rpoB_p.Ser450Leu	rpoB_p.Ser450Leu	3.2	katG_p.Ser315Thr	katG_p.Ser315Thr	8	embB_p.Met306Val	embB_p.Met306Val	0.25	0.25			1
CRR1220736	S6706	0.12			3.2	katG_p.Ser315Thr	katG_p.Ser315Thr	2			0.5	0.12			1
CRR1220738	S6708	0.25			3.2	katG_p.Ser315Thr	katG_p.Ser315Thr	2			0.5	0.25			2
CRR1220711	S6684	0.12			3.2	katG_p.Ser315Thr	katG_p.Ser315Thr	1			0.25	0.06			1
CRR1220675	S6651	0.25			12.8			4	embB_p.Met306Ile	embB_p.Met306Ile	1	0.25			1
CRR1223257	S8817	4	rpoB_p.His445Leu	rpoB_p.His445Leu	0.025			2			0.5	0.25			2
CRR1220787	S6752	0.12			3.2	katG_p.Ser315Thr	katG_p.Ser315Thr	2			0.5	0.5			0.5
CRR1220687	S6662	0.12			0.2	inhA_c.-777C>T	inhA_c.-777C>T	2			0.5	0.25			8	inhA_c.-777C>T	inhA_c.-777C>T
CRR1220794	S6759	8	rpoB_p.Ser450Leu	rpoB_p.Ser450Leu	6.4	katG_p.Ser315Thr	katG_p.Ser315Thr	4	embB_p.Gly406Ala	embB_p.Gly406Ala	0.5	0.25			2					rpsL_p.Lys88Arg	rpsL_p.Lys88Arg
CRR1220632	S6612	0.06			0.05			0.5			0.25	0.12			0.5					rpsL_p.Lys43Arg	rpsL_p.Lys43Arg
CRR1220676	S6652	8	rpoB_p.Ser450Leu; rpoB_C-61T (Uncertain significance)	rpoB_p.Ser450Leu	1.6			1			0.25	0.06			1
CRR1220923	S6875	0.5			3.2	katG_p.Ser315Asn	katG_p.Ser315Asn	0.5			0.25	0.25			1
CRR1220935	S6886	0.25			0.05			2			2	2	gyrA_p.Ser91Pro	gyrA_p.Ser91Pro	1
CRR1220531	S6521	0.5			0.2	inhA_c.-777C>T	inhA_c.-777C>T	2			0.5	0.25			8	inhA_c.-777C>T	inhA_c.-777C>T
CRR1220525	S6516	0.25			0.05			2			0.5	0.12			2					gid_352del_1_GC_G	gid_352del_1_GC_G
CRR1220538	S6528	0.25			1.6	katG_p.Ser315Thr	katG_p.Ser315Thr	2			0.25	0.25			0.5
CRR1219602	S5686	0.5			0.06			2			1	0.25			0.6
CRR1219604	S5688	0.12			0.06			1			1	0.5			1.2
CRR1219605	S5689	0.12			0.03			1			1	0.5			0.3
CRR1219611	S5694	0.12			0.03			1			1	0.25			1.2
CRR1219613	S5696	0.12			0.03			1			1	0.25			0.6
CRR1219614	S5697	0.12			0.06			1			1	0.5			0.6
CRR1219615	S5698	0.12			0.03			1			1	0.5			0.6
CRR1219616	S5699	0.12			0.03			1			1	0.5			0.6
CRR1219619	S5700	0.12			0.03			1			1	0.5			0.6
CRR1219620	S5701	16			4			8			4	4			40
CRR1219621	S5702	0.25			0.06			1			1	0.5			1.2
CRR1219622	S5703	0.25			0.06			1			1	0.5			1.2
CRR1219623	S5704	0.12			0.06			1			1	0.25			1.2
CRR1219624	S5705	0.12			0.06			1			1	0.5			1.2
CRR1219625	S5706	0.12			0.03			1			2	0.5			0.3
CRR1219626	S5707	0.12			0.06			1			2	1			0.6
CRR1219627	S5708	0.25			0.06			2			1	0.5			1.2
CRR1219628	S5709	0.12			0.03			1			1	0.5			0.6
CRR1219631	S5711	0.12			0.03			1			1	0.5			1.2
CRR1219632	S5712	0.12			0.06			1			1	0.5			0.3
CRR1219634	S5714	0.12			0.03			1			1	0.5			0.6
CRR1219635	S5715	0.12			0.06			1			1	0.25			1.2
CRR1219638	S5718	0.25			0.06			1			0.5	0.25			0.6
CRR1219639	S5719	0.12			0.06			1			1	0.25			1.2
CRR1219641	S5720	0.12			0.03			1			1	0.5			2.5
CRR1219642	S5721	0.12			0.25			2			0.5	0.25			1.2					rrs_n.845C>T (Uncertain significance); rrs_n.1016G>C (Uncertain significance)
CRR1219643	S5722	0.25			0.03			1			1	0.5			0.6
CRR1219644	S5723	0.12			0.12			1			1	0.5			2.5					rrs_n.1141C>T (Uncertain significance)
CRR1219645	S5724	0.12			0.06			0.5			0.5	0.25			2.5
CRR1219647	S5726	0.12			0.03			1			1	0.25			0.6
CRR1219648	S5727	0.12			0.03			2			1	0.5			1.2
CRR1219652	S5730	0.12			0.03			1			1	0.25			0.6
CRR1219653	S5731	0.12			0.03			1			1	0.5			1.2
CRR1219655	S5733	0.25			0.06			1			1	0.5			0.6
CRR1219656	S5734	0.25			0.03			1			1	0.5			1.2
CRR1219657	S5735	0.12			0.03			2			1	0.5			0.3
CRR1219658	S5736	0.12			0.03			1			2	0.5			0.6
CRR1219659	S5737	0.12			0.06			1			1	0.5			0.6
CRR1219663	S5740	0.12			0.06			2			2	0.5			1.2
CRR1219664	S5741	0.12			4			4			4	1			5
CRR1219665	S5742	0.12			0.06			1			1	0.25			1.2
CRR1219669	S5746	0.25			0.03			1			1	0.5			0.6
CRR1219670	S5747	0.25			0.06			1			1	0.5			1.2
CRR1219671	S5748	0.5			0.06			2			2	0.5			0.6
CRR1219211	S5333	0.12			0.025			1			8	4	gyrA_p.Asp94Gly; gyrB_Arg446Leu (Uncertain significance)	gyrA_p.Asp94Gly	1
	Abbreviations: WGS, whole genome sequencing; RIF, rifampin; INH, isoniazid; EMB, ethambutol; FQs, fluoroquinolones; STM, streptomycin; PZA, pyrazinamide

## Sheet: Table S4
Table S4. The inconsistent results between phenotypic DST and TB Pro assay.
Sample name	Drugs	Classfication of pDST	pDST_MIC 0.5	TB Pro_mutation	WGS_mutation	Confidence grading in WHO catalogue (2021)	Confidence grading in WHO catalogue (2023)
DS122	RIF	Resistant	1
S75	RIF		1
S204	RIF		8		rpoB_p.Lys446Thr	Assoc w R - Interim	Assoc w R - Interim
S471	RIF		8		rpoB_1291ins_3_A_AGCC	/	/
S5701	RIF		16
DS17	RIF	Susceptible	0.5	rpoB_p.His445Asn	rpoB_p.His445Asn	Assoc w R	Assoc w R
DS41	RIF		0.5	rpoB_p.His445Asn	rpoB_p.His445Asn	Assoc w R	Assoc w R
S8170	RIF		0.5	rpoB_p.Leu430Pro	rpoB_p.Leu430Pro	Assoc w R	Assoc w R
Sample name	Drugs	Classfication of pDST	pDST_MIC 0.1	TB Pro_mutation	WGS_mutation	Confidence grading in WHO catalogue (2021)	Confidence grading in WHO catalogue (2023)
S6825	INH	Resistant	0.2
S218	INH		0.2
S471	INH		0.2
S5721	INH		0.25
S312	INH		1.6
S6652	INH		1.6
DS75	INH		1.6
S561	INH		3.2
S6669	INH		3.2
S5701	INH		4
S5741	INH		4
S608	INH		6.4
S407	INH		12.8
S6651	INH		12.8
S6790	INH		0.2		katG_p.Asp419His	Uncertain significance	Uncertain significance （AwRI by relaxed thresholds (not endorsed)）
S5509	INH		0.25		katG_p.Ala109Val	Uncertain significance	Uncertain significance （AwRI by relaxed thresholds (not endorsed)）
S6305	INH		0.4		ahpC_c.-52C>T ; katG_p.Ser302Arg	Uncertain significance; Uncertain significance	Uncertain significance; Uncertain significance
S5510	INH		0.4		ahpC_c.-52C>T ; katG_p.Thr380Ile	Uncertain significance; Uncertain significance	Uncertain significance; Uncertain significance
S5691	INH		0.5		ahpC_c.-48G>A; katG_p.Tyr413His	Uncertain significance; Uncertain significance	Uncertain significance; Uncertain significance
DS165	INH		0.8		ahpC_c.-81C>T	Uncertain significance	Uncertain significance
S5489	INH		4		ahpC_c.-81C>T	Uncertain significance	Uncertain significance
S5812	INH		4		katG_p.Trp149*;ahpC_c.-48G>A	Assoc w R - Interim; Uncertain significance	Assoc w R - Interim; Uncertain significance
S5813	INH		4		katG_p.Trp149*; ahpC_c.-48G>A	Assoc w R - Interim; Uncertain significance	Assoc w R - Interim; Uncertain significance
S8475	INH		4		ahpC_c.-54C>T; ahpC_c.-39C>T	Uncertain significance; not endorsed	Uncertain significance; Uncertain significance
1102	INH		6.4		ahpC_c.-52C>T	Uncertain significance	Uncertain significance
S6418	INH		12.8		ahpC_c.-52C>T ; katG_p.Gly234Glu	Uncertain significance; not endorsed	Uncertain significance; Uncertain significance
S235	INH		12.8		katG_p.Trp204*; ahpC_c.-48G>A	Assoc w R - Interim; Uncertain significance	Assoc w R - Interim; Uncertain significance
S85	INH		12.8		katG_p.Trp91Arg; ahpC_c.-48G>A	Uncertain significance; Uncertain significance	Uncertain significance; Uncertain significance
DS43	INH		12.8		ahpC_c.-48G>A	Uncertain significance	Uncertain significance
DS113	INH		12.8		ahpC_c.-48G>A	Uncertain significance	Uncertain significance
DS133	INH		12.8		ahpC_c.-57C>T	Uncertain significance	Uncertain significance
DS160	INH		12.8		ahpC_c.-81C>T; katG_p.Gly279Asp	Uncertain significance; Uncertain significance	Uncertain significance; Uncertain significance （AwRI by relaxed thresholds (not endorsed)）
DS163	INH		12.8		ahpC_c.-81C>T; katG_p.Gly279Asp	Uncertain significance; Uncertain significance	Uncertain significance; Uncertain significance （AwRI by relaxed thresholds (not endorsed)）
DS31	INH	Susceptible	0.1	inhA_c.-770T>C	inhA_c.-770T>C	Assoc w R - Interim	Assoc w R - Interim
DS145	INH		0.1	inhA_c.-154G>A	inhA_c.-154G>A	Assoc w R	Assoc w R
DS149	INH		0.1	inhA_c.-154G>A	inhA_c.-154G>A	Assoc w R	Assoc w R
S8378	INH		0.12	katG_p.Ser315Gly	katG_p.Ser315Gly	Assoc w R	Assoc w R
Sample name	Drugs	Classfication of pDST	pDST_MIC 5	TB Pro_mutation	WGS_mutation	Confidence grading in WHO catalogue (2021)	Confidence grading in WHO catalogue (2023)
DS65	EMB	Resistant	8
DS126	EMB		8
DS138	EMB		8
DS159	EMB		16		embB_p.Pro404Ser	Uncertain significance	Uncertain significance
S5297	EMB		8
S8475	EMB		8
S8309	EMB		16
S407	EMB		32
S5701	EMB		8
Sample name	Drugs	Classfication of pDST	pDST_MIC 1	TB Pro_mutation	WGS_mutation	Confidence grading in WHO catalogue (2021)	Confidence grading in WHO catalogue (2023)
DS28	MFX	Resistant	8
DS123	MFX		4
DS138	MFX		4
DS140	MFX		2
S85	MFX		2		gyrB_p.Arg446Leu	Uncertain significance	Uncertain significance
S5701	MFX		4
DS62	MFX	Susceptible	0.5	gyrA_p.Asp94Ala		Assoc w R	Assoc w R
DS45	MFX		1	gyrA_p.Ala90Val	gyrA_p.Ala90Val	Assoc w R	Assoc w R
DS72	MFX		1	gyrA_p.Asp94His	gyrA_p.Asp94His	Assoc w R	Assoc w R
DS142	MFX		1	gyrA_p.Asp94Asn; gyrA_p.Asp94Ala; gyrA_p.Asp94Gly	gyrA_p.Asp94Asn; gyrA_p.Ala90Val	Assoc w R	Assoc w R
S5500	MFX		1	gyrA_p.Ala90Val	gyrA_p.Ala90Val	Assoc w R	Assoc w R
Sample name	Drugs	Classfication of pDST	pDST_MIC 1	TB Pro_mutation	WGS_mutation	Confidence grading in WHO catalogue (2021)	Confidence grading in WHO catalogue (2023)
DS123	LFX	Resistant	4
DS138	LFX		>=4
S5749	LFX		2
S8319	LFX		2
S5701	LFX		4
S5706	LFX		2
S5707	LFX		2
S5736	LFX		2
S5740	LFX		2
S5741	LFX		4
S5748	LFX		2
DS36	LFX	Susceptible	1	gyrA_p.Asp94His	gyrA_p.Asp94His	Assoc w R	Assoc w R
DS62	LFX		0.5	gyrA_p.Asp94Ala		Assoc w R	Assoc w R
DS72	LFX		0.5	gyrA_p.Asp94His	gyrA_p.Asp94His	Assoc w R	Assoc w R
Abbreviations：pDST, phenotypic drug susceptibility testing; RIF, rifampin; INH, isoniazid; EMB, ethambutol; MXF, moxifloxacin; LFX, levofloxacin

## Sheet: Table S5
Table S5. The inconsistent results between WGS and TB Pro assay.
Sample name	Drugs	TB Pro_mutation (mutation rate%)	WGS_mutation (mutation rate%)	Confidence grading in WHO catalogue (2021)	Confidence grading in WHO catalogue (2023)
S204	RIF	/	rpoB_p.Lys446Thr（91.1%）	Assoc w R - Interim	Assoc w R - Interim
DS101	RIF	rpoB_p.Leu452Pro (7.6%)	rpoB_p.Leu452Pro (85.9%)	Assoc w R	Assoc w R
S5812	INH	/	katG_p.Trp149*（97.4%）	Assoc w R - Interim	Assoc w R - Interim
S5813	INH	/	katG_p.Trp149*（100.0%）	Assoc w R - Interim	Assoc w R - Interim
S235	INH	/	katG_p.Trp204*（98.7%）	Assoc w R - Interim	Assoc w R - Interim
DS17	PZA	/	pncA_p.Cys138Arg（100.0%）	Assoc w R	Assoc w R
DS41	PZA	/	pncA_p.Cys138Arg（100.0%）	Assoc w R	Assoc w R
S505	PZA	/	pncA_p.Leu85Pro （98.5%）	Assoc w R	Assoc w R
S8190	PZA	/	pncA_p.Asp49Glu （100.0%）	Assoc w R - Interim	Assoc w R - Interim
S8209	PZA	/	pncA_392ins_2_A_ACC	Assoc w R	/
S5156	PZA	/	pncA_p.Tyr34*	Assoc w R - Interim	Assoc w R - Interim
S5235	PZA	/	pncA_p.Tyr34*	Assoc w R - Interim	Assoc w R - Interim
DS62	FQs	gyrA_p.Asp94Ala (10%)
S6420	STM	/	gid_p.Glu170*（100.0%）	Assoc w R - Interim	Assoc w R - Interim
S85	STM	/	gid_293del_1_GT_G （100.0%）	Assoc w R - Interim	/
DS101	STM	rpsL_p.Lys43Arg (7.0%)	rpsL_p.Lys43Arg (87.7%)	Assoc w R	Assoc w R
DS88	ETO	inhA_c.-777C>T (16.0%)	inhA_c.-777C>T	Assoc w R	Assoc w R
Abbreviations: WGS, whole genome sequencing; RIF, rifampin; INH, isoniazid; EMB, ethambutol; FQs, fluoroquinolones; STM, streptomycin; PZA, pyrazinamide

## Sheet: Table S6
Table S6. The heteroresistant calls detected by TB Pro assay.
Sample name	Drug	GeneName	Mutation Site	WGS		TB Pro		Successful prediction or not
				Mutation Reads；Non-Mutation Reads	MutationRate	Mutation Reads；Non-Mutation Reads	MutationRate
S5812	ethambutol	embB	M306I	244；18	0.931298	990；150	0.868421	Inconclusive
S5815	pyrazinamide	pncA	Y103D	119；41	0.74375	54；151	0.263415	Yes
S5104	levofloxacin;moxifloxacin	gyrA	D94G	148；92	0.616667	9155；12157	0.42957	Yes
S5117	levofloxacin;moxifloxacin	gyrA	A90V	123；59	0.675824	14926；9845	0.602559	Yes
S5117	levofloxacin;moxifloxacin	gyrA	D94A	120；58	0.674157	7418；15200	0.327969	Yes
S5333	levofloxacin;moxifloxacin	gyrA	D94G	195；145	0.573529	15600；22237	0.412295	Yes
S5667	levofloxacin;moxifloxacin	gyrA	D94A	72；68	0.514286	10768；12962	0.453772	Yes
S5728	levofloxacin;moxifloxacin	gyrA	A90V	158；97	0.619608	5335；18568	0.223194	Yes
S5728	levofloxacin;moxifloxacin	gyrA	D94G	150；103	0.592885	17954；5960	0.750774	Yes
S5357	levofloxacin;moxifloxacin	gyrA	S91P	80；58	0.57971	11225；18379	0.379172	Yes
S5358	levofloxacin;moxifloxacin	gyrA	D94G	170；47	0.78341	5997；21260	0.220017	Yes
S5358	levofloxacin;moxifloxacin	gyrA	S91P	156；63	0.712329	7584；19667	0.278302	Yes
S6416	levofloxacin;moxifloxacin	gyrA	D94G	126；43	0.745562	32247；14575	0.688715	Yes
S6416	levofloxacin;moxifloxacin	gyrB	E501D	213；69	0.755319	330；1062	0.237069	Yes
S5515	levofloxacin;moxifloxacin	gyrA	A90V	187；45	0.806034	3267；20698	0.136324	Yes
S5515	levofloxacin;moxifloxacin	gyrA	S91P	174；58	0.75	18829；5139	0.785589	Yes
S5739	streptomycin	rpsL	K88R	139；72	0.658768	129；166	0.437288	Yes
S5739	streptomycin	rrs	c517t	40；37	0.519481	48；27	0.64	Yes
S5334	levofloxacin;moxifloxacin	gyrA	D94G	134；78	0.632075	17795；39663	0.309704	Yes
DS35	levofloxacin;moxifloxacin	gyrA	D94G	67；59	0.531746	18540；23826	0.437615	Yes
S8171	levofloxacin;moxifloxacin	gyrA	A90V	125；39	0.762195	16964；86052	0.164673	Yes
S8171	levofloxacin;moxifloxacin	gyrA	D94G	113；44	0.719745	58648；30747	0.656055	Yes
S8171	levofloxacin;moxifloxacin	gyrA	D94H	12；207	0.0547945	5652；30747	0.155279	Yes
S8183	levofloxacin;moxifloxacin	gyrA	D94G	10；205	0.0465116	5356；23362	0.186503	Yes
S8183	levofloxacin;moxifloxacin	gyrA	D94Y	122；51	0.705202	45411；23362	0.660303	Yes
S8357	levofloxacin;moxifloxacin	gyrA	A90V	124；71	0.635897	23466；58930	0.284795	Yes
S8357	levofloxacin;moxifloxacin	gyrA	D94G	130；63	0.673575	56950；25424	0.691359	Yes
S70	isoniazid	katG	S315N	99；78	0.559322	4238；3080	0.57912	Yes
S6858	levofloxacin;moxifloxacin	gyrA	D94A	76；70	0.520548	16255；28415	0.363891	Yes
893	levofloxacin;moxifloxacin	gyrA	A90V	191；3	0.984536	22688；3034	0.882046	Yes
893	levofloxacin;moxifloxacin	gyrA	D94G	21；201	0.0945946	2846；22913	0.110486	Yes
DS18	ethambutol	embB	M306I	173；22	0.887179	898；116	0.885602	Yes
DS23	levofloxacin;moxifloxacin	gyrA	A90V	144；1	0.993103	15883；2485	0.86471	Yes
DS23	levofloxacin;moxifloxacin	gyrA	D94G	21；156	0.118644	2343；16054	0.127358	Yes
826	ethambutol	embB	M306I	168；26	0.865979	574；133	0.811881	Yes
DS83	levofloxacin;moxifloxacin	gyrA	A90V	24；212	0.101695	6458；55077	0.104948	Yes
DS83	pyrazinamide	pncA	L116R	137；26	0.840491	49；261	0.158065	Yes
DS83	pyrazinamide	pncA	V130G	119；38	0.757962	115；199	0.366242	Yes
DS53	levofloxacin;moxifloxacin	gyrA	A90V	117；95	0.551887	20084；39619	0.336399	Yes
DS53	levofloxacin;moxifloxacin	gyrA	D94G	123；69	0.640625	25940；21765	0.543759	Yes
DS53	levofloxacin;moxifloxacin	gyrA	D94N	158；34	0.822917	10556；21765	0.326599	Yes
DS88	ethionamide;isoniazid;prothionamide	inhA	c-777t	182；3	0.983784	8；40	0.166667	No
DS88	streptomycin	rpsL	K43R	166；2	0.988095	50；70	0.416667	Yes
DS91	levofloxacin;moxifloxacin	gyrA	D94G	24；208	0.103448	6263；53306	0.105139	Yes
DS62	levofloxacin;moxifloxacin	gyrA	D94A	210；18	0.921053	16713；147421	0.101825	No
DS63	levofloxacin;moxifloxacin	gyrA	D94A	199；22	0.900452	119850；17325	0.873701	Yes
DS64	levofloxacin;moxifloxacin	gyrA	D94A	26；203	0.113537	15933；122534	0.115067	Yes
DS65	levofloxacin;moxifloxacin	gyrA	D94Y	232；5	0.978903	3415；663	0.83742	Yes
DS95	levofloxacin;moxifloxacin	gyrA	A90V	26；180	0.126214	8000；56277	0.124461	Yes
DS96	levofloxacin;moxifloxacin	gyrA	D94N	18；160	0.101124	2364；17805	0.11721	Yes
DS96	levofloxacin;moxifloxacin	gyrA	G88C	131；28	0.823899	3873；16292	0.192065	Yes
DS72	levofloxacin;moxifloxacin	gyrA	D94H	29；204	0.124464	4800；41167	0.104423	ECOFF
DS77	levofloxacin;moxifloxacin	gyrA	D94G	152；40	0.791667	2655；5080	0.343245	Yes
DS77	levofloxacin;moxifloxacin	gyrA	S91P	160；43	0.788177	4990；2745	0.64512	Yes
DS80	levofloxacin;moxifloxacin	gyrA	D94A	/	/	341；172	0.664717	Yes
DS29	levofloxacin;moxifloxacin	gyrA	A90V	112；105	0.516129	7376；12332	0.374264	Yes
DS161	streptomycin	rpsL	K43R	76；40	0.655172	33；55	0.375	Yes
DS161	streptomycin	rpsL	K88R	75；40	0.652174	55；90	0.37931	Yes
DS31	streptomycin	rpsL	K43R	167；3	0.982353	59；11	0.842857	Yes
DS40	levofloxacin;moxifloxacin	gyrA	D94G	119；65	0.646739	1133；4457	0.202683	Yes
DS40	levofloxacin;moxifloxacin	gyrA	S91P	114；74	0.606383	4435；1148	0.794376	Yes
DS42	levofloxacin;moxifloxacin	gyrA	A90V	179；16	0.917949	4762；1163	0.803713	Yes
DS44	levofloxacin;moxifloxacin	gyrA	D94G	134；54	0.712766	1918；4878	0.282225	Yes
DS44	levofloxacin;moxifloxacin	gyrA	S91P	142；61	0.699507	4861；2000	0.708497	Yes
DS45	levofloxacin;moxifloxacin	gyrA	A90V	126；60	0.677419	4596；3140	0.594105	Yes
DS142	levofloxacin;moxifloxacin	gyrA	D94A	196；22	0.899083	5279；9398	0.359678	Yes
DS142	levofloxacin;moxifloxacin	gyrA	D94G	196；11	0.94686	5292；9398	0.360245	Yes
DS142	levofloxacin;moxifloxacin	gyrA	D94N	121；45	0.728916	39216；9398	0.806681	Yes
DS144	levofloxacin;moxifloxacin	gyrA	G88A	123；27	0.82	12496；64375	0.162558	Yes
DS146	levofloxacin;moxifloxacin	gyrA	A90V	124；45	0.733728	10106；42905	0.19064	Yes
DS146	levofloxacin;moxifloxacin	gyrA	D94G	96；66	0.592593	28612；19743	0.591707	Yes
DS146	levofloxacin;moxifloxacin	gyrA	D94H	108；95	0.53202	4644；19743	0.190429	Yes
DS147	levofloxacin;moxifloxacin	gyrA	D94G	127；122	0.51004	34230；32366	0.513995	Yes
DS125	isoniazid	katG	S315T	105；31	0.772059	2791；872	0.761944	Yes
DS126	streptomycin	rrs	c517t	43；0	1	31；4	0.885714	Yes
DS150	streptomycin	rrs	a514c	59；0	1	15；7	0.681818	Yes
DS127	levofloxacin;moxifloxacin	gyrA	A90V	133；47	0.738889	29896；12177	0.710574	Yes
DS127	levofloxacin;moxifloxacin	gyrA	D94Y	124；43	0.742515	11963；30075	0.284576	Yes
DS155	streptomycin	rrs	a514c	51；0	1	39；6	0.866667	Yes
DS113	streptomycin	rrs	a514c	84；0	1	26；4	0.866667	Yes
DS156	streptomycin	rrs	a514c	50；0	1	21；5	0.807692	Yes

## Sheet: Table S7
Table S7. clinical data of the 67 smear-positive patients.
Patients	Clinical Diagnosis	Acid-fast Bacilli smear	Xpert MTB/RIF		Culture	TB Pro identification					pDST	Drug-resistance detected by TB Pro
			Semi-quantitive	Resistance		Genotype	MTBC-reads	MTBC-rpm	NTM-reads	NTM-rpm		Drugs	Drug-resistance Gene	Mutations
Patient 1	Pulmonary tuberculosis	1+	Middle		Positive	Mycobacterium tuberculosis	378388	537053			S	PTO	ethA	Ser266Arg
Patient 2	Pulmonary tuberculosis	3+	Low		Positive	Mycobacterium tuberculosis	242472	344705			S
Patient 3	Pulmonary tuberculosis	3+	Middle		Positive	Mycobacterium tuberculosis	127481	277569			S
Patient 5	Pulmonary tuberculosis, Bronchial tuberculosis	2+	Middle		Positive	Mycobacterium tuberculosis	326785	498889			S
Patient 6	Pulmonary tuberculosis	3+	High		Positive	Mycobacterium tuberculosis	139394	293549			S
Patient 7	Pulmonary tuberculosis	1+	Low		Positive	Mycobacterium tuberculosis	731548	488961			S
Patient 8	Pulmonary tuberculosis	3+	High		Positive	Mycobacterium tuberculosis	412231	549327			S
Patient 9	Pulmonary tuberculosis	1+	Middle		Positive	Mycobacterium tuberculosis	319597	379746			S
Patient 10	Pulmonary tuberculosis	3+	High		Positive	Mycobacterium tuberculosis	463069	545970			S
Patient 11	Pulmonary tuberculosis	2+	High		Positive	Mycobacterium tuberculosis	299473	440951			S
Patient 13	Pulmonary tuberculosis	2+	High		Positive	Mycobacterium tuberculosis	284146	526019			STM	INH, ETH, PTO, STM	inhA; rpsL	c-777t; Lys43Arg
Patient 14	Pulmonary tuberculosis	1+	High		Positive	Mycobacterium tuberculosis	634908	505765			INH, STM	INH, ETH, PTO, STM	inhA; rpsL	c-777t; Lys43Arg
Patient 15	Pulmonary tuberculosis	4	High		Positive	Mycobacterium tuberculosis	226274	539221			S
Patient 16	Pulmonary tuberculosis	1+	Low		Negative	Mycobacterium tuberculosis	39009	222340			/
Patient 17	Pulmonary tuberculosis	2+	High		Positive	Mycobacterium tuberculosis	564976	642430			S
Patient 18	Pulmonary tuberculosis	3+	High		Positive	Mycobacterium tuberculosis complex	1294	1784			S
Patient 19	Pulmonary tuberculosis	3+	High		Positive	Mycobacterium tuberculosis	745810	551624			MFX, LFX	FQs	gyrA	Asp94Gly
Patient 20	Pulmonary tuberculosis, scrofula	1+	Low		Positive	Mycobacterium tuberculosis	1158033	638589			PZA	INH, ETH, PTO	inhA	c-777t
Patient 21	Pulmonary tuberculosis	2+	Middle	RIF	Positive	Mycobacterium tuberculosis	683624	621335			S	RIF, FQs	rpoB;gyrA	Asp435Val; Asp94Gly, Asp94Tyr
Patient 22	Pulmonary tuberculosis, Bronchial tuberculosis	2+	High		Positive	Mycobacterium tuberculosis	588601	595129			S
Patient 23	Pulmonary tuberculosis, Bronchial tuberculosis	1+	Middle		Positive	Mycobacterium tuberculosis	627279	483485			SM
Patient 24	Pulmonary tuberculosis, Bronchial tuberculosis	4+	Middle	RIF	Positive	Mycobacterium tuberculosis	179163	173732			RIF, INH, STM, LFX, MFX, RFB	RIF, INH, FQs, STM	rpoB; katG; gyrA; rpsL	Ser450Leu; Ser315Thr; Asp94Gly; Lys43Arg
Patient 25	Pulmonary tuberculosis, Bronchial tuberculosis	1+	Middle		Positive	Mycobacterium tuberculosis	552636	539973			S
Patient 26	Pulmonary tuberculosis	1+	Middle		Positive	Mycobacterium tuberculosis	327983	325723			S
Patient 27	Pulmonary tuberculosis	4条	Middle		Negative	Mycobacterium tuberculosis	170597	187362			/
Patient 28	Pulmonary tuberculosis	2+	Middle	RIF	Positive	Mycobacterium tuberculosis	639254	502216			RIF, RFB, STM	RIF, INH, ETH, PTO, STM	rpoB;inhA;rpsL	Ser450Leu; c-777t; Lys43Arg
Patient 29	Pulmonary tuberculosis, Bronchial tuberculosis	1+	Low		Positive	Mycobacterium tuberculosis	403956	311819			S	INH, ETH, PTO	inhA	c-777t
Patient 30	Pulmonary tuberculosis	4+	High	RIF	Positive	Mycobacterium tuberculosis	340705	332450			RIF, INH, STM, MFX, LFX、RFB	RIF, INH, FQs, STM	rpoB;katG;gyrA;rpsL	Ser450Leu; Ser315Thr; Asp94Gly; Lys43Arg
Patient 31	Pulmonary tuberculosis	1+	Negative		Positive	Mycobacterium tuberculosis	879119	533109			S
Patient 32	Pulmonary tuberculosis、Tuberculousis pleurisy	2+	Middle	RIF	Positive	Mycobacterium tuberculosis	717142	464899			/	RIF, INH, ETH, PTO, EMB	rpoB;inhA;embA	Ser450Leu; c-777t; c-12t
Patient 33	Pulmonary tuberculosis, Bronchial tuberculosis	1+	Low		Positive	Mycobacterium tuberculosis	387090	330388			S
Patient 34	Pulmonary tuberculosis	2+	Middle		Positive	Mycobacterium tuberculosis	721062	512796			S
Patient 35	Pulmonary tuberculosis	1+	High		Positive	Mycobacterium tuberculosis	169069	143926			S
Patient 36	Pulmonary tuberculosis	1+	Middle		Positive	Mycobacterium tuberculosis	656194	483227			S
Patient 37	Pulmonary tuberculosis	1+	Middle		Positive	Mycobacterium tuberculosis	1202752	558926			KAN, CAP, AMK	INH, ETH, PTO	inhA	c-777t
Patient 38	Pulmonary tuberculosis	1+	Low		Positive	Mycobacterium tuberculosis	800869	542521			STM	INH, ETH, PTO, STM	inhA;rpsL	ic-777t; Lys88Arg
Patient 39	Pulmonary tuberculosis	1+	Middle		Negative	Mycobacterium tuberculosis	432996	461221			/
Patient 40	Pulmonary tuberculosis	2+	High		Positive	Mycobacterium tuberculosis	268435	492684			S	FQs	gyrA	Asp94Gly; Asp94Ala
Patient 41	Pulmonary tuberculosis, Bronchial tuberculosis	2+	Negative		Negative	Mycobacterium tuberculosis	428913	507100			/
Patient 42	Pulmonary tuberculosis	2+	Middle		Positive	Mycobacterium tuberculosis	714605	607556			S
Patient 43	Pulmonary tuberculosis	2+	Low		Positive	Mycobacterium tuberculosis	769280	618905			S
Patient 44	Pulmonary tuberculosis	2+	Middle		Positive	Mycobacterium tuberculosis	205438	582116			INH, EMB, CAP, AMK, PTO, PAS, PZA	INH, ETH, PTO	inhA	c-777t
Patient 45	Pulmonary tuberculosis、Tuberculousis pleurisy	2+	Negative		Positive	Mycobacterium tuberculosis	57039	15692			S
Patient 46	Pulmonary tuberculosis	3+	High		Positive	Mycobacterium tuberculosis	610945	542087			S
Patient 47	Pulmonary tuberculosis	2+	High		Positive	Mycobacterium tuberculosis	487093	642987			INH, RIF, LFX	RIF, FQs	rpoB;gyrA	Ser450Leu; Asp94Asn, Ser91Pro
Patient 48	Pulmonary tuberculosis	4+	High		Positive	Mycobacterium tuberculosis	594919	563934			MFX,LFX	FQs	gyrA	Asp94Tyr, Asp94Gly
Patient 49	Pulmonary tuberculosis, Bronchial tuberculosis	4+	High		Positive	Mycobacterium tuberculosis	483999	582715			S
Patient 50	Pulmonary tuberculosis	1+	Middle		Positive	Mycobacterium tuberculosis	613315	547721			S
Patient 51	Pulmonary tuberculosis	3+	Middle		Positive	Mycobacterium tuberculosis	816637	644658			S
Patient 52	Pulmonary tuberculosis	1+	Low	RIF	Negative	Mycobacterium tuberculosis	558618	505666			/	RIF, INH, EMB, FQs, STM	rpoB;katG;embB;gyrA;rpsL	Ser450Leu; Ser315Thr; Met306Ile; Asp94Gly; Lys43Arg
Patient 53	Pulmonary tuberculosis	3+	High		Positive	Mycobacterium tuberculosis	718355	560725			S	INH, ETH, PTO	inhA	c-777t
Patient 54	Pulmonary tuberculosis	1+	Low	RIF	Positive	Mycobacterium tuberculosis	679781	542623			RIF, MFX, LFX, RFB	RIF, EMB, FQs	rpoB;embB;gyrA	Gln432Lys; His445Asp; Met306Val; Asp94Ala
Patient 55	Pulmonary tuberculosis	2+	Middle	RIF	Positive	Mycobacterium tuberculosis	303931	301145			INH, STM, RFB	RIF, INH, ETH, PTO	rpoB;inhA;rpsL	Ser450Leu; c-777t; Lys43Arg
Patient 56	Pulmonary tuberculosis	4+	Middle		Positive	Mycobacterium tuberculosis	262522	310009			S
Patient 57	Pulmonary tuberculosis	2+	Middle		Positive	Mycobacterium tuberculosis	553396	444534			S
Patient 58	Pulmonary tuberculosis、Tuberculousis pleurisy	1+	Middle		Positive	Mycobacterium tuberculosis	223906	343875			S
Patient 59	Pulmonary tuberculosis	3+	Middle		Positive	Mycobacterium tuberculosis bovis	171615	197948			S	PZA	pncA	His57Asp
Patient 60	Pulmonary tuberculosis	4条	Middle		Positive	Mycobacterium tuberculosis	366720	373509			S	FQs	gyrA	Asp94Ala; Asp94Gly
Patient 61	Pulmonary tuberculosis	2+	Negative		Positive	Mycobacterium tuberculosis	429687	426427			S
Patient 62	Pulmonary tuberculosis	3条	Low		Positive	Mycobacterium tuberculosis	330998	369574			S
Patient 63	Pulmonary tuberculosis	5条	Middle		Negative	Mycobacterium tuberculosis	200818	242506			/
Patient 64	Pulmonary tuberculosis	1+	Middle		Positive	Mycobacterium tuberculosis	545621	451633			S
Patient 65	NTM infection	2+	Negative		M. kansasii	M. kansasii			20138	247423	/
Patient 66	NTM infection	3+	Very Low		M.abscessus	Mycobacterium tuberculosis complex, M.abscessus	1077	1097.56	521910	531875	/
Patient 67	NTM infection	3+	Negative		M. intracellulare	M. intracellulare			30611	34108	/
Patient 68	NTM infection	4条	Negative		M. intracellulare	M. intracellulare			2113	2369	/
Patient 69	NTM infection	8条	Negative		M. avium	M. avium			84682	118396	/
Abbreviations：pDST, phenotypic drug susceptibility testing; S, susceptible; RIF, rifampin; INH, isoniazid; EMB, ethambutol; MXF, moxifloxacin; LFX, levofloxacin; STM, streptomycin; ETH, ethionamide; PZA, pyrazinamide; PTO, prothionamide; AMK, amikacin; CAP, capreomycin; FQs, fluoroquinolones

## Sheet: Table S8
Table S8. The inconsistent results between phenotypic DST and genotypic DST in clinical sputum specimens.
Patients	MIC Resluts		TB Pro Resuls directly on sputum					WGS Results
	drug	Susceptible/Resistant	Gene Name	Site	Mutation Reads Number	Non Mutation Reads Number	Mutation Rate	Gene Name	Change	Variant Type	Ref Depth	Alt Depth	All Depth	Estimated Fraction	Confidence	GAS database
Patient 1	Prothionamide	S	ethA	Ser266Arg	780	0	100	ethA	p.Ser266Arg	missense_variant	0	237	237	1	Uncertain significance	CRR1636437
Patient 13	Isoniazid;prothionamide	S	inhA	c-777t	27651	38	99	inhA	c.-777C>T	upstream_gene_variant	0	194	194	1	Assoc w R	CRR1636436
	Streptomycin	R	rpsL	Lys43Arg	41	0	100	rpsL	p.Lys43Arg	missense_variant	1	260	261	1	Assoc w R
Patient 20	Isoniazid;prothionamide	S	inhA	c-777t	43288	55	99	inhA	c.-777C>T	upstream_gene_variant	0	135	136	0.99	Assoc w R	CRR1636438
	Pyrazinamide	R						pncA	p.His57Pro	missense_variant	0	192	192	1	Uncertain significance
Patient 21	levofloxacin;moxifloxacin	/	gyrA	Asp94Gly	30389	42	99	gyrA	p.Asp94Tyr	missense_variant	0	125	125	1	Assoc w R	CRR1636439
	levofloxacin;moxifloxacin	/	gyrA	Asp94Tyr	20423	42	99
	Pyrazinamide	S						pncA	c.479delC	frameshift_variant	0	95	95	1	Assoc w R
	Rifampicin	S	rpoB	Asp435Val	72553	39	99	rpoB	p.Asp435Val	missense_variant	1	121	122	0.99	Assoc w R
Patient 23	Streptomycin	R						gid	c.115delC	frameshift_variant	0	115	115	1	Assoc w R	CRR1636440
Patient 28	Isoniazid;prothionamide	S	inhA	c-777t	44640	54	99	inhA	c.-777C>T	upstream_gene_variant	0	60	60	1	Assoc w R	CRR1636441
	Rifampicin	R	rpoB	Ser450Leu	189077	523	99	rpoB	p.Ser450Leu	missense_variant	0	56	56	1	Assoc w R
	Streptomycin	R	rpsL	Lys43Arg	54	0	100	rpsL	p.Lys43Arg	missense_variant	0	58	59	0.98	Assoc w R
Patient 29	Isoniazid;prothionamide	S	inhA	c-777t	71353	77	99	inhA	c.-777C>T	upstream_gene_variant	0	133	133	1	Assoc w R	CRR1636442
Patient 37	Isoniazid;prothionamide	S	inhA	c-777t	54403	212	99	inhA	c.-777C>T	upstream_gene_variant	0	72	72	1	Assoc w R	CRR1636444
	Kanamycin、capreomycin、Amikacin	R						rrs	n.1401A>G	non_coding_transcript_exon_variant	0	59	59	1	Assoc w R
Patient 38	Isoniazid;prothionamide	S	inhA	c-777t	31129	163	99	inhA	c.-777C>T	upstream_gene_variant	0	129	129	1	Assoc w R	CRR1636445
	Streptomycin	R	rpsL	Lys88Arg	100	1	99	rpsL	p.Lys88Arg	missense_variant	0	182	182	1	Assoc w R
Patient 44	Isoniazid;prothionamide	R	inhA	c-777t	8931	33	99	inhA	c.-777C>T	upstream_gene_variant	0	46	46	1	Assoc w R	CRR1636447
	Ethambutol	R
	capreomycin	R
	Amikacin	R
	para-Aminosalicylic Acid	R
	Pyrazinamide	R
Patient 47	Isoniazid	R						ahpC	c.-52C>T	upstream_gene_variant	0	67	67	1	Uncertain significance	CRR1636448
	levofloxacin;moxifloxacin	R	gyrA	Asp94Asn	9537	7376	56	gyrA	p.Asp94Asn	missense_variant	1	64	66	0.97	Assoc w R
	levofloxacin;moxifloxacin	R	gyrA	Ser91Pro	6939	10091	40
	Rifampicin	R	rpoB	Ser450Leu	40289	359	99	rpoB	p.Ser450Leu	missense_variant	0	62	62	1	Assoc w R
Patient 53	Isoniazid;prothionamide	S	inhA	c-777t	12923	93	99	inhA	c.-777C>T	upstream_gene_variant	0	109	109	1	Assoc w R	CRR1636449
Patient 55	Isoniazid	R	inhA	c-777t	28478	36	99	inhA	c.-777C>T	upstream_gene_variant	0	92	93	0.99	Assoc w R	CRR1636450
	Rifampicin	R	rpoB	Ser450Leu	259989	891	99	rpoB	p.Ser450Leu	missense_variant	0	89	89	1	Assoc w R
	Streptomycin	R	rpsL	Lys43Arg	32	0	100	rpsL	p.Lys43Arg	missense_variant	0	109	109	1	Assoc w R
Patient 59	Pyrazinamide	S	pncA	His57Asp	1173	1	99	pncA	p.His57Asp	missense_variant	0	101	102	0.99	Assoc w R	CRR1636451
Patient 60	levofloxacin;moxifloxacin	S	gyrA	Asp94Ala	10646	6	99	gyrA	p.Asp94Ala	missense_variant	0	40	40	1	Assoc w R	CRR1636452
	levofloxacin;moxifloxacin	S	gyrA	Asp94Gly	2753	6	99
	Pyrazinamide	S	pncA	pncA_p.Val130fs	209	83	72	pncA	c.391dupG	frameshift_variant	6	57	63	0.9	Assoc w R
								ahpC	c.-48G>A	upstream_gene_variant	0	40	40	1	Uncertain significance
								embB	p.Phe330Val	missense_variant	0	43	43	1	Uncertain significance
								gyrB	p.Gly470Cys	missense_variant	0	58	58	1	Uncertain significance
Patient 32	/	/	embA	c-12t	4485	12	99	embA	c.-12C>T	upstream_gene_variant	0	70	70	1	Uncertain significance	CRR1636443
	/	/	inhA	c-777t	84305	97	99	inhA	c.-777C>T	upstream_gene_variant	0	61	61	1	Assoc w R
	/	/	rpoB	Ser450Leu	151242	363	99	rpoB	p.Ser450Leu	missense_variant	0	60	60	1	Assoc w R
Patient 40	levofloxacin;moxifloxacin	S	gyrA	Asp94Ala	3569	408	89	gyrA	p.Asp94Ala	missense_variant	1	122	123	0.99	Assoc w R	CRR1636446
	levofloxacin;moxifloxacin	S	gyrA	Asp94Gly	17985	408	97

## Sheet: Table S9
Table S9. Amplification reaction program of TB Pro assay.
First Round
Temperature	Time	Cycles
37 ℃	10 min	1
95 ℃	4 min	1
95 ℃	30 s
63 ℃	90 s	25
72 ℃	10 s
72 ℃	1 min	1
4 ℃	∞	—
Second Round
Temperature	Time	Cycles
94 ℃	4 min	1
94 ℃	30 s
60 ℃	30 s	15
72 ℃	30 s
72 ℃	1 min	1
4 ℃	∞
